# Supplementary material for: Development of a multidimensional prediction model for long-term prognostic risk in patients with acute coronary syndromes after percutaneous coronary intervention: A retrospective observational cohort study
Source: PLoS One. 2025 May 7;20(5):e0318445. doi: 10.1371/journal.pone.0318445 (PMC12057874; doi:10.1371/journal.pone.0318445)
Supplement: S1 Dataset — (XLSX) [file pone.0318445.s001.xlsx]

## Sheet: ALL PATIENTS
NO.	Disease Type	Event（36 mouths）	Event（24 mouths）	Event（12 mouths）	Event time（36 mouths）	Age (years)	High (cm)	Weight (kg)	BMI (kg/m2)	Sex（0 female 1 male）	Lesion vessel	No. of stents	hypertension	diabetes	hyperlipidemia	Killip	ST-elevation	cTnT(ng/ml)	EF	EDLV (mm)	FPG(mmol/L)	FPG(mg/dl)	Triglyceride (mmol/L)	Triglyceride(mg/dl)	Total cholesterol (mmol/L)	TyG	HDL-C (mmol/l)	LDL-C (mmol/l)	WBC (109/L)	Lymphocyte(109/L)	Neutrophile granulocyte(109/L)	Monocyte(109/L)	NLR	Hb (g/L)	Hb (g/dL)	Platelet(109/L)	AST (U/L)	ALT (U/L)	Urea nitrogen (mmol/L)	Uric acid (mmol/l)	Creatinine (mmol/L)	Creatinine (mg/dL)	Hb/Cr	Natrium (mmol/L)	Potassium (mmol/L)	Effective walking days	Effective Total number of steps	Effective Average number of steps	Standing balance 1
1	UA	0	0	0	36	46	169	71	24.8591	1	LAD	3	1	1					0.47	58	7.85	141.3	1.65	146.19	3.17	4.9679	0.82	2.02	4.98	1.65	2.76	0.41	6.73171	145	14.5	218	18.7	22.1	6.25	384	71.9	0.813348	17.8275	139.3	3.87	225	1321828	5874.79	10
2	AMI	0	0	0	36	59	160	80	31.25	1	RCA	2	1	1		1	1	12.1	0.6	45	7.14	128.52	2.07	183.402	3.19	5.03388	0.84	1.84	13.64	1.18	11.82	0.59	20.0339	220	22		116.4	58.3	4.6	293	55	0.622172	35.36	136	4.11	319	1762122	5523.89	10
3	AMI	0	0	0	36	54	170	65	22.4913	1	LCX	2				1	0	0.59	0.6	52	5.48	98.64	1.50	132.9	5.38	4.74054	1.19	3.32	9.12	1.96	5.70	0.95	6	293	29.3		55.5	28.0	4.36	282	65.4	0.739819	39.6043	141.4	4.57	298	1262862	4237.79	10
4	UA	0	0	0	36	51	170	92	31.8339	1	LAD	1							0.62	55	5.76	103.68	3.84	340.224	4.45	5.23546	1.1	2.28	9.28	2.43	5.85	0.56	10.4464	154	15.4	219	20.7	28.8	6.73	558	73.4	0.830317	18.5471	141.2	3.97	257	2010019	7821.09	10
5	AMI	1	1	0	22	37	174	77	25.4327	1	LAD	1	1			1	1	15.4	0.59	46	5.13	92.34	1.89	167.454	3.16	4.82309	0.97	1.93	7.26	0.85	6.03	0.38	15.8684	174	17.4		113.6	57.2	5.23	415	100.4	1.13575	15.3203	141.8	4	131	1232496	9408.37	10
6	UA	0	0	0	36	56	177	87	27.7698	1	LCX	1	1						0.59	52	5.7	102.6	0.58	51.388	2.72	4.28512	1.04	1.57	8.95	4.58	3.26	0.79	4.12658	146	14.6	236	16.3	18.4	4.79	281	62.3	0.704751	20.7165	139.3	3.65	234	1610570	6882.78	10
7	UA	0	0	0	36	66	160	54	21.0937	0	LAD	2	1						0.55	45	10.86	195.48	1.52	134.672	4.67	5.08915	1.09	3.19	10.52	2.14	8.02	0.32	25.0625	127	12.7	282	28.1	24.7	4.48	387	72.6	0.821267	15.4639	138.2	4.25	153	585442	3826.42	10
8	AMI	0	0	0	36	51	176	90	29.0548	1	LAD	1	1			1	1	0.05	0.63	50	5.33	95.94	0.85	75.31	4.18	4.44267	0.98	3.03	5.96	0.89	4.67	0.33	14.1515	177	17.7		169.1	43.0	6.59	375	73.7	0.83371	21.2304	137.3	4.18	137	1242082	9066.29	10
9	UA	0	0	0	36	63	172	77	26.0276	1	LCX	4							0.6	41	6.81	122.58	1.85	163.91	5.07	4.95404	1.29	3.64	6.25	1.43	4.23	0.51	8.29412	138	13.8	149	34.5	65.8	5.87	349	71.1	0.804299	17.1578	134	3.85	209	1374573	6576.9	10
10	UA	1	1	1	12	59	162	60	22.8624	1	LAD	1	1						0.6	48	5.61	100.98	1.27	112.522	2.73	4.66904	0.94	1.36	7.17	1.76	4.5	0.46	9.78261	148	14.8	246	20.5	39.5	9.08	331	64.5	0.729638	20.284	139.9	4.16	302	1885792	6244.34	10
11	AMI	0	0	0	36	64	155	59	24.5578	1	LAD	3	1			1	0	18	0.44	58	4.7	84.6	1.41	124.926	3.86	4.63283	1.01	2.26	6.78	1.99	3.78	0.72	5.25	391	39.1		17.5	10.2	6.84	528	146.1	1.65271	23.658	135.1	4.69	62	255812	4126
12	AMI	0	0	0	36	52	162	61	23.2434	1	RCA	1		1		1	0	5.76	0.6	48	7.81	140.58	1.55	137.33	4.76	4.93408	0.91	3.24	9.81	2.97	5.75	0.82	7.0122	346	34.6		90.5	28.3	7.1	286	67.3	0.761312	45.4478	137.8	3.92	319	1403279	4398.99	10
13	AMI	0	0	0	36	72	175	80	26.1224	1	RCA	1	1	1		1	1	1.97	0.44	54	17.05	306.9	1.34	118.724	5.21	5.25166	1.10	3.45	6.47	1.87	3.95	0.42	9.40476	143	14.3		154.2	28.1	7.35	302	65.6	0.742081	19.2701	134.7	3.68	183	642082	3508.64	10
14	AMI	0	0	0	36	55	169	75	26.2596	1	RCA	1	1	1		1	1	30	0.6	47	11.48	206.64	1.31	116.066	6.14	5.04257	1.39	4.06	8.28	2.07	5.51	0.58	9.5	158	15.8		254.7	49.6	6.57	377	61.8	0.699095	22.6006	143.8	3.82	126	724036	5746.32	10
15	AMI	0	0	0	36	44	166	80	29.0318	1	LCX	1				1	0	3.1	0.6	46	13.42	241.56	5.82	515.652	4.88	5.86628	1.28	2.45	10.05	3.28	5.64	0.75	7.52	171	17.1		37.7	26.9	3.9	447	73.4	0.830317	20.5946	136.8	3.7	281	1375582	4895.31	10
16	AMI	1	1	0	24	57	178	70	22.0932	1	LCX	2				1	1	6.36	0.58	55	6.45	116.1	1.07	94.802	4.35	4.65312	1.13	2.87	5.59	2.02	3.27	0.59	5.54237	230	23		91.1	26.6	6.40	371	90.4	1.02262	22.4912	143.2	4.28	334	4031982	12071.8	10
17	AMI	0	0	0	36	59	160	84	32.8125	0	LAD	1		1		2	1	7.99	0.45	55	12.21	219.78	4.17	369.462	5.19	5.65234	1.19	3.33	10.05	2.50	6.76	0.69	9.7971	234	23.4		29.8	25.7	5.72	339	42.3	0.478507	48.9021	137.3	4.40	331	2720972	8220.46	10
18	UA	1	0	0	27	53	170	78	26.9896	1	LAD	2		1					0.69	50	11.96	215.28	3.02	267.572	3.95	5.48066	1.02	2.33	5.53	1.66	3.48	0.33	10.5455	162	16.2	190	11.4	6.3	5.69	357	65.4	0.739819	21.8972	137.3	4.4	317	2165053	6829.82	10
19	UA	1	1	1	12	60	157	63	25.5588	0	LAD	1							0.69	46	6.12	110.16	2.21	195.806	2.77	4.98953	0.88	1.46	6.36	1.93	3.88	0.42	9.2381	145	14.5	247	14.8	18.4	5.34	336	58.7	0.664027	21.8365	140.9	3.65	322	2728017	8472.1	10
20	AMI	0	0	0	36	57	172	70	23.6614	1	LAD	1				1	0	0.05	0.66	55	5.85	105.3	2.44	216.184	2.76	5.01647	0.85	1.50	7.55	1.60	5.35	0.25	21.4	216	21.6		17.2	18.1	4.28	327	79.5	0.899321	24.0181	140.7	4.08	337	2927779	8687.77	10
21	AMI	0	0	0	36	54	174	80	26.4236	1	RCA	2		1		1	0	1.06	0.62	51	11.64	209.52	1.89	167.454	4.18	5.23276	0.96	2.89	10.06	2.05	7.12	0.77	9.24675	251	25.1		18.0	16.7	4.81	221	56.8	0.642534	39.0641	140.9	3.75	337	2439942	7240.18	10
22	AMI	0	0	0	36	34	170	90	31.1419	1	LCX	1		1		1	1	19.1	0.55	49	14.81	266.58	4.70	416.42	5.18	5.80868	1.37	3.02	12.32	2.56	8.89	0.78	11.3974	243	24.3		253.1	55.8	6.33	462	52.4	0.59276	40.9947	137.2	3.85	334	2516721	7535.09	10
23	AMI	0	0	0	36	54	175	57	18.6122	1	LCX	1	1			1	1	3	0.63	49	15.7	282.6	1.73	153.278	2.79	5.33814	0.72	1.65	6.25	2.51	4.48	0.35	12.8	206	20.6		16.5	18.8	6.33	275	56.5	0.63914	32.2308	138	4.05	252	1016183	4032.47	10
24	AMI	0	0	0	36	54	173	90	30.0712	1	LAD	2				1	1	19.5	0.57	55	5.82	104.76	1.08	95.688	7.20	4.60638	1.41	5.33	12.91	1.66	6.77	1.27	5.33071	175	17.5		107.5	43.0	6.11	319	60.5	0.684389	25.5702	136.2	3.47	323	3166636	9803.83	10
25	AMI	0	0	0	36	50	160	48	18.75	1	LAD	1				1	1	0.05	0.57	50	4.85	87.3	1.24	109.864	4.10	4.5843	0.97	2.50	6.99	2.59	3.23	0.97	3.3299	264	26.4		52.8	104.9	5.75	506	57.2	0.647059	40.8	138.5	4.4	285	1879652	6595.27	10
26	AMI	0	0	0	36	42	158	55	22.0317	1	LAD	1	1			1	1	0.05	0.55	47	5.37	96.66	2.21	195.806	6.41	4.92416	1.09	4.32	10.79	2.60	7.40	0.60	12.3333	252	25.2		381.8	135.1	3.83	476	68.2	0.771493	32.6639	136.9	3.76	327	1461377	4469.04	10
27	AMI	1	1	1	12	61	177	89	28.4082	1	RCA	1	1			1	1	0.05	0.6	44	5.08	91.44	1.19	105.434	2.45	4.58688	0.74	1.33	10.09	3.13	5.85	0.71	8.23944	184	18.4		21.0	23.6	9.38	159	117.1	1.32466	13.8904	140.7	4.34	317	2280638	7194.44	10
28	AMI	0	0	0	36	55	172	80	27.0416	1	LAD	1	1			1	1	3.52	0.59	48	6.51	117.18	4.10	363.26	5.99	5.32942	1.27	3.82	9.84	1.77	7.34	0.63	11.6508	214	21.4		73.9	47.7	4.82	368	49.6	0.561086	38.1403	135.6	4.02	329	1890353	5745.75	10
29	AMI	0	0	0	36	49	185	90	26.2966	1	RCA	2				1	0	2.73	0.59	62	9.37	168.66	2.11	186.946	6.26	5.17935	1.24	4.72	9.13	3.16	4.92	0.75	6.56	256	25.6		29.8	32.4	5.13	313	54.4	0.615385	41.6	135.5	4.23	335	3202226	9558.88	10
30	AMI	0	0	0	36	53	162	69	26.2917	1	LAD	2				1	1	7.52	0.54	47	6.91	124.38	1.12	99.232	4.36	4.7104	1.18	2.69	14.89	1.56	12.19	1.09	11.1835	252	25.2		56.4	24.8	4.56	331	62.8	0.710407	35.4726	136.9	4.27	332	5849381	17618.6	10
31	AMI	0	0	0	36	55	176	80	25.8264	1	RCA	2		1		1	1	0.57	0.47	52	11.61	208.98	1.63	144.418	4.63	5.15748	1.02	2.98	10.25	1.30	4.92	0.85	5.78824	178	17.8		273.1	58.8	5.49	243	49.1	0.55543	32.0473	142.6	3.59	336	2044905	6086.03	10
32	AMI	1	1	0	20	50	170	85	29.4118	1	RCA	2	1			1	1	0.05	0.59	51	6.86	123.48	2.43	215.298	4.25	5.09405	1.03	2.62	5.90	1.34	3.99	0.47	8.48936	176	17.6		53.4	30.6	5.52	347	61.5	0.695701	25.2982	136.7	3.93	334	3925835	11754	10
33	AMI	0	0	0	36	51	168	72	25.5102	1	LAD	1	1	1		1	0	14.4	0.56	47	11.29	203.22	2.25	199.35	4.75	5.30468	1.06	3.04	8.38	2.39	8.13	0.69	11.7826	230	23		72.0	36.2	6.31	241	60	0.678733	33.8867	138	4.35	330	2470736	7487.08	10
34	UA	0	0	0	36	54	177	87	27.7698	1	LAD	1							0.57	49	5.61	100.98	1.27	112.522	2.35	4.66904	0.68	1.27	7.39	2.18	4.6	0.43	10.6977	154	15.4	191	15.7	16	4.5	308	65.5	0.74095	20.7841	143.6	3.6	337	3957515	11743.4	10
35	AMI	0	0	0	36	63	163	79	29.7339	1	RCA	1	1			1	1	1.03	0.57	49	9.74	175.32	0.92	81.512	3.89	4.78368	0.80	2.80	6.84	1.85	4.16	0.61	6.81967	190	19		27.5	22.8	3.85	428	78.9	0.892534	21.2877	139.4	3.53	307	3330537	10848.7	10
36	AMI	0	0	0	36	53	175	65	21.2245	1	LCX	3	1			1	0	1.73	0.57	52	9.47	170.46	0.95	84.17	5.5	4.78567	1.03	4.05	8.56	1.84	6	0.6	10	229	22.9		38.8	15.5	3.71	262	61.3	0.693439	33.0238	135.9	3.65	320	2331702	7286.57	10
37	AMI	0	0	0	36	57	182	79	23.8498	1	LAD	1				1	1	2.23	0.52	54	5.53	99.54	1.16	102.776	4.49	4.61656	0.89	3.06	7.14	1.30	4.88	0.89	5.48315	226	22.6		21.7	22.8	6.15	202	75.8	0.857466	26.3567	140.5	3.66	286	2185263	7640.78	10
38	AMI	0	0	0	36	56	175	75	24.4898	1	LCX	3	1			2	0	1.47	0.6	48	6.16	110.88	3.13	277.318	5.41	5.16681	1.22	3.28	10.00	1.78	7.14	0.80	8.925	280	28		55.7	30.0	5.32	389	67.1	0.75905	36.8882	135.7	3.78	80	449199	5614.99	10
39	AMI	0	0	0	36	54	173	86	28.7347	1	LAD	2				1	1	1.55	0.52	51	8.57	154.26	2.57	227.702	5.71	5.23334	1.23	3.94	10.21	0.91	8.99	0.26	34.5769	259	25.9		297.1	54.2	6.56	405	63.9	0.722851	35.8304	137.2	3.62	305	1621713	5317.09	10
40	UA	1	1	0	14	58	160	58	22.6562	1	RCA	1							0.6	48	6.84	123.12	0.68	60.248	3.99	4.45581	1.09	2.43	6.43	1.44	4.51	0.25	18.04	132	13.2	361	16.6	16	4.5	226	52	0.588235	22.44	140.8	3.96	195	645815	3311.87	10
41	UA	1	0	0	33	61	167	68	24.3824	0	LAD	1							0.62	47	7.02	126.36	1.6	141.76	2.68	4.89664	0.8	1.33	8.64	2.55	0.55	0.55	1	142	14.2	170	38	47.2	4.29	276	51.5	0.582579	24.3744	141.7	3.82	85	475381	5592.72	10
42	AMI	1	1	1	12	59	167	75	26.8923	1	RCA	1				1	1	0.23	0.48	54	6.81	122.58	0.90	79.74	4.41	4.59377	1.14	2.59	7.66	1.49	5.14	0.67	7.67164	215	21.5		330.2	84.0	5.07	117	61.6	0.696833	30.8539	142.0	3.87	318	3965508	12470.2	10
43	AMI	1	0	0	29	54	176	84	27.1178	1	LAD	1		1		2	1	0.36	0.4	57	8.61	154.98	1.87	165.682	4.19	5.07668	0.87	2.64	6.03	1.82	3.48	0.48	7.25	181	18.1		23.3	48.4	4.67	360	82.5	0.933258	19.3944	136.8	4.30	327	2760375	8441.51	10
44	AMI	0	0	0	36	42	167	74	26.5338	1	LAD	2				2	0	0.439	0.51	53	5.96	107.28	1.42	125.812	5.09	4.75512	0.92	3.74	9.40	2.23	9.28	0.72	12.8889	299	29.9		14.1	24.4	3.24	299	60	0.678733	44.0527	139.8	4.09	291	1470728	5054.05	10
45	AMI	0	0	0	36	65	176	85	27.4406	1	LAD	1				1	0	6.29	0.6	48	8.28	149.04	1.81	160.366	5.22	5.04084	1.13	3.40	10.19	1.70	7.50	0.88	8.52273	180	18		30.9	25.5	5.28	213	69.9	0.790724	22.7639	138.3	4.32	158	1208335	7647.69	10
46	AMI	0	0	0	36	51	170	77	26.6436	1	LAD	1	1			1	0	1.4	0.56	50	5.45	98.1	1.47	130.242	6.06	4.72769	1.19	4.03	11.37	2.01	8.45	0.83	10.1807	322	32.2		55.3	20.3	5.84	389	55.2	0.624434	51.5667	138.8	3.63	332	1851754	5577.57	10
47	UA	1	1	0	23	51	170	78	26.9896	1	LAD	1	1						0.62	51	4.8	86.4	1.69	149.734	2.86	4.73392	0.89	1.28	4.97	0.86	3.66	0.38	9.63158	127	12.7	174	24.3	24.6	5.73	351	72.1	0.815611	15.5712	141.6	3.85	326	2979630	9139.97	10
48	AMI	0	0	0	36	40	175	85	27.7551	1	LAD	1	1	1		2	1	0.05	0.66	47	7.11	127.98	2.42	214.412	5.19	5.10989	0.99	3.63	8.20	1.97	5.64	0.50	11.28	321	32.1		30.6	46.9	4.22	427	64.7	0.7319	43.8584	142.2	3.94	135	408054	3022.62	10
49	AMI	0	0	0	36	49	170	86	29.7578	1	RCA	1				1	1	1.67	0.63	52	4.99	89.82	1.29	114.294	4.25	4.61829	0.94	2.84	6.84	1.85	4.16	0.61	6.81967	190	19		21.4	26.6	4.08	480	65.5	0.74095	25.6427	137.3	4.76	327	2978906	9109.8	10
50	UA	0	0	0	36	61	172	66	22.3094	1	RCA	2		1					0.63	46	7.46	134.28	2.07	183.402	5.77	5.0558	1.04	3.73	7.97	1.74	5.63	0.5	11.26	155	15.5	334	21.7	30.4	6.04	347	86.4	0.977376	15.8588	141.8	4.25	282	2152558	7633.18	10
51	UA	1	1	0	15	66	161	71	27.3909	0	LAD	1	1						0.62	50	9.44	169.92	1.14	101.004	5.48	4.87524	1.17	3.56	4.09	1.53	2.17	0.32	6.78125	145	14.5	141	91.9	156.7	5.19	295	43.5	0.492081	29.4667	135.8	3.97	308	1463369	4751.2	10
52	AMI	0	0	0	36	60	160	60	23.4375	0	RCA	3	1	1		1	1	0.78	0.58	45	8.41	151.38	3.98	352.628	6.11	5.4426	1.17	3.64	5.98	1.46	3.79	0.62	6.1129	191	19.1		76.1	21.9	3.96	292	49.6	0.561086	34.0411	138.5	4.2	326	4239956	13006	10
53	AMI	0	0	0	36	68	172	67	22.6474	1	RCA	1				1	1	3.7	0.6	46	5.76	103.68	0.99	87.714	4.00	4.5577	0.82	2.69	6.53	1.39	4.40	0.71	6.19718	179	17.9		44.2	18.8	5.12	292	64.2	0.726244	24.6474	138.3	3.77	308	2985314	9692.58	10
54	AMI	0	0	0	36	45	173	84	28.0664	1	LAD	2	1	1		1	1	6.27	0.57	51	16.14	290.52	3.98	352.628	4.84	5.76854	0.99	3.01	8.43	0.96	6.95	0.46	15.1087	182	18.2		25.0	15.1	4.49	263	39.8	0.450226	40.4241	132.8	4.37	327	4398801	13452	10
55	AMI	0	0	0	36	43	162	71	27.0538	0	RCA	1	1			1	1	1.67	0.63	47	4.63	83.34	1.62	143.532	3.53	4.69474	0.99	1.78	7.75	1.68	5.89	0.07	84.1429	174	17.4		94.1	21.9	3.01	213	43.7	0.494344	35.1982	140.1	3.19	306	1403578	4586.86	10
56	AMI	0	0	0	36	46	177	87	27.7698	1	LAD	1				1	0	1.26	0.6	47	7.26	130.68	2.29	202.894	4.82	5.09272	1.02	3.11	9.04	1.76	6.05	1.04	5.81731	208	20.8		89.6	37.7	5.52	362	70.5	0.797511	26.0811	138.28	3.98	318	1687685	5307.19	10
57	UA	0	0	0	36	54	166	76	27.5802	1	RCA	4	1						0.6	44	5.13	92.34	2.09	185.174	3.15	4.87339	0.81	1.66	5.9	1.83	3.45	0.44	7.84091	169	16.9	167	23.9	32.1	4.29	426	82.7	0.93552	18.0648	141.7	3.9	314	2491333	7934.18	10
58	AMI	0	0	0	36	63	150	54	24	0	LAD	3	1	1		3	1	0.05	0.43	56	8.87	159.66	1.57	139.102	3.78	5.00413	0.95	1.93	4.99	1.33	3.23	0.38	8.5	264	26.4		13.4	9.7	3.35	264	51.5	0.582579	45.3157	139.6	3.48	246	831107	3378.48	10
59	UA	0	0	0	36	45	170	104	35.9862	1	RCA	2	1						0.63	53	4.66	83.88	1.01	89.486	3.42	4.46173	0.76	2.21	8.25	3.29	4.24	0.56	7.57143	161	16.1	199	34.3	64	5.88	360	77.3	0.874434	18.4119	142.6	4.12	178	1567470	8806.01	10
60	UA	0	0	0	36	60	183	76	22.694	1	LCX	1							0.36	66	6.18	111.24	1.08	95.688	3.13	4.63639	0.95	1.62	11.13	1.26	9.37	0.49	19.1224	136	13.6	148	15.5	13.7	7	337	80.4	0.909502	14.9532	142.7	3.71	328	3357537	10236.4	10
61	AMI	0	0	0	36	54	175	72	23.5102	1	LAD	1				1	1	1.58	0.46	49	7.65	137.7	3.95	349.97	4.58	5.39146	1.24	2.13	6.70	1.74	3.96	0.70	5.65714	240	24		23.8	26.7	5.56	389	86.5	0.978507	24.5272	141.2	4.04	289	1705465	5901.26	10
62	AMI	0	0	0	36	79	160	55	21.4844	0	LM	1	1			1	0	0.3	0.51	55	7.45	134.1	2.47	218.842	4.36	5.14347	1.08	2.47	12.35	1.78	10.04	0.46	21.8261	233	23.3		134.1	28.6	6.1	364	108.7	1.22964	18.9487	134.1	4.1	82	130982	1597.34	10
63	UA	0	0	0	36	64	170	68	23.5294	1	LAD	4							0.67	47	5.38	96.84	2.2	194.92	4.31	4.92282	1.04	2.52	7.62	1.73	5.35	0.47	11.383	134	13.4	238	92.9	143.4	6.75	407	77.6	0.877828	15.2649	141.1	3.84	311	2484523	7988.82	10
64	UA	0	0	0	36	52	168	73	25.8645	1	LCX	4	1						0.6	44	4.77	85.86	2.44	216.184	4.52	4.91442	0.79	2.86	6.16	2.44	3.09	0.43	7.18605	139	13.9	124	19.4	19.7	3.75	504	71	0.803167	17.3065	141.3	3.49	277	1812560	6543.54	10
65	AMI	0	0	0	36	51	157	64	25.9645	1	LAD	4	1			1	1	0.17	0.56	51	5.52	99.36	1.42	125.812	4.27	4.71677	0.89	2.60	11.59	0.94	9.71	0.87	11.1609	232	23.2		16.6	16.5	5.58	566	116.6	1.319	17.589	143.1	3.65	294	2122651	7219.9	10
66	AMI	0	0	0	36	54	178	80	25.2493	1	LAD	1	1			1	0	2.04	0.57	46	9.18	165.24	3.98	352.628	3.50	5.48641	0.75	2.06	9.43	2.54	5.96	0.78	7.64103	226	22.6		54.7	65.7	3.33	304	59	0.667421	33.8617	136.9	3.91	319	3052449	9568.81	10
67	AMI	1	0	0	28	62	170	59	20.4152	1	LAD	2	1			2	1	9.01	0.47	52	5.73	103.14	0.48	42.528	3.00	4.19312	0.20	1.37	5.44	0.93	4.14	0.28	14.7857	151	15.1		49.2	4.5	7.07	324	55.1	0.623303	24.2258	133	3.86	225	1713626	7616.12	10
68	AMI	0	0	0	36	55	175	77	25.1429	1	LAD	1				1	1	6.9	0.51	54	5.74	103.32	1.62	143.532	4.83	4.80219	0.86	3.09	8.56	1.84	6	0.6	10	229	22.9		89.6	37.7	2.97	347	62.3	0.704751	32.4937	137	4.2	245	1240088	5061.58	10
69	UA	1	1	0	19	46	169	70	24.5089	1	LCX	1							0.63	49	5.77	103.86	1.06	93.916	1.95	4.59272	0.69	0.9	7.93	3.19	3.98	0.58	6.86207	168	16.8	252	25.9	59.3	5.43	418	79	0.893665	18.799	140.2	3.91	256	1440718	5627.8	10
70	AMI	0	0	0	36	70	172	96	32.45	1	LAD	1				1	0	0.21	0.63	53	6.03	108.54	1.24	109.864	3.30	4.69318	0.77	2.00	6.00	1.63	3.74	0.45	8.31111	210	21		22.8	17.8	5.16	342	66.1	0.747738	28.0847	138.8	4.25	307	3295654	10735	10
71	UA	0	0	0	36	49	150	59	26.2222	0	LAD	2		1					0.45	54	5.69	102.42	1.08	95.688	3.62	4.59509	0.95	2.36	6.85	1.44	4.78	0.54	8.85185	110	11	345	14.1	21.8	4.21	278	45.8	0.5181	21.2314	137.7	4	293	2847862	9719.67	10
72	AMI	0	0	0	36	69	170	65	22.4913	1	LAD	5			1	1	1	20	0.6	49	4.53	81.54	1.77	156.822	4.35	4.7281	0.84	2.7	8.56	1.84	6	0.6	10	229	22.9		37.7	14.5	5.52	432	70.5	0.797511	28.7143	138.28	3.98	288	2675462	9289.8	10
73	AMI	1	1	0	16	43	174	82.5	27.2493	1	LCX	1				1	1	10.3	0.39	49	6.12	110.16	6.47	573.242	7.27	5.52662	1.12	4.88	13.32	2.78	8.84	1.35	6.54815	397	39.7		330.9	64.9	4.96	340	69.1	0.781674	50.7884	139.2	4.27	286	2148806	7513.31	10
74	AMI	1	0	0	30	44	170	55	19.0311	1	LAD	2	1			1	1	1.9	0.58	53	4.7	84.6	1.35	119.61	3.63	4.61109	0.89	2.31	12.80	1.00	11.25	0.50	22.5	369	36.9		171.3	47.7	3.44	405	64.1	0.725113	50.8886	137.8	4.02	311	2941195	9457.22	10
75	AMI	1	1	0	20	52	165	65	23.8751	0	RCA	1				1	1	1.2	0.48	50	5.88	105.84	3.34	295.924	4.73	5.17602	0.9	2.72	7.61	1.5	5.82	0.24	24.25	252	25.2		271.6	58.7	5.41	213	50.4	0.570136	44.2	139.8	3.51	153	998995	6529.38	10
76	AMI	0	0	0	36	48	176	79	25.5036	1	LAD	1	1			1	1	0.05	0.56	52	6.15	110.7	1.18	104.548	4.99	4.67824	0.96	3.32	8.86	2.75	5.26	0.58	9.06897	213	21.3		24.0	17.8	4.64	464	60.5	0.684389	31.1226	140.2	3.58	289	1957884	6774.69	10
77	AMI	0	0	0	36	45	173	75	25.0593	1	LAD	2	1			1	1	0.91	0.46	45	5.48	98.64	1.37	121.382	4.78	4.69521	0.72	3.42	6.86	1.31	5.12	0.38	13.4737	228	22.8		29.1	31.0	3.49	386	69.5	0.786199	29.0003	141.3	4.15	291	2292703	7878.7	10
78	AMI	1	1	0	14	58	170	75	25.9516	1	RCA	1				1	0	0.41	0.57	48	7.08	127.44	1.23	108.978	3.43	4.7694	0.81	2.06	8.71	1.65	6.59	0.41	16.0732	175	17.5		38.1	49.7	6.17	286	64.5	0.729638	23.9845	138.9	3.89	72	373607	5188.99	10
79	AMI	1	1	1	8	47	170	61	21.1073	1	LAD	2				1	0	2.93	0.62	40	4.46	80.28	1.12	99.232	4.74	4.49149	1.15	3.05	3.68	1.01	2.05	0.33	6.21212	221	22.1		24.4	33.6	5.3	320	65.4	0.739819	29.8722	139.8	4.02	261	1623571	6220.58	10
80	AMI	1	1	0	16	57	175	70	22.8571	1	LAD	2		1		1	0	1	0.6	47	16.8	302.4	1.92	170.112	3.42	5.4241	1.21	1.45	4.74	1.34	2.78	0.56	4.96429	185	18.5		72.9	19.0	5.77	352	54.2	0.613122	30.1734	138.7	3.83	310	3407477	10991.9	10
81	UA	0	0	0	36	62	173	71	23.7228	1	RCA	1							0.62	43	4.35	78.3	1.7	150.62	4.45	4.68765	0.94	2.88	3.68	0.94	2.43	0.27	9	141	14.1	186	21	36.5	3.46	409	77.9	0.881222	16.0005	143	3.77	265	2393890	9033.55	10
82	AMI	0	0	0	36	65	176	85	27.4406	1	LAD	3		1		1	1	2.58	0.46	53	11.99	215.82	0.77	68.222	3.65	4.79861	0.74	2.20	5.28	1.57	2.99	0.57	5.24561	124	12.4		29.5	22.4	9.61	310	87.4	0.988688	12.5419	138.2	3.99	304	1576084	5184.49	10
83	AMI	1	0	0	26	61	155	66	27.4714	1	LAD	2	1			1	1	2.29	0.6	53	7.6	136.8	2.04	180.744	5.89	5.0578	1.13	4.17	8.43	1.83	5.60	0.94	5.95745	344	34.4		219.5	52.2	6.1	344	69.9	0.790724	43.5044	138.1	3.81	287	1513169	5272.37	10
84	AMI	1	1	0	15	52	155	53	22.0604	0	LAD	1	1			1	0	0.05	0.67	44	4.48	80.64	1.93	170.998	3.40	4.76582	0.95	1.94	6.32	1.65	3.97	0.42	9.45238	219	21.9		12.5	14.3	3.08	304	61.4	0.69457	31.5303	140.5	4.25	235	1594952	6787.03	10
85	AMI	0	0	0	36	41	165	77	28.2828	1	LAD	1	1			1	1	4.93	0.57	54	5.92	106.56	2.10	186.06	5.11	4.94739	1.21	3.51	6.36	1.46	4.42	0.38	11.6316	322	32.2		107.4	56.7	3.55	420	60.3	0.682127	47.2053	138.6	3.93	309	2605914	8433.38	10
86	AMI	0	0	0	36	48	170	77	26.6436	1	RCA	3	1			1	1	6.09	0.59	51	5.96	107.28	2.57	227.702	4.96	5.05174	1.05	3.15	8.46	1.43	6.07	0.73	8.31507	221	22.1		137.9	35.8	5.36	400	72.5	0.820136	26.9468	138.2	3.94	310	3191808	10296.2	10
87	AMI	0	0	0	36	39	170	64	22.1453	1	LAD	1				1	0	0.14	0.62	48	5.54	99.72	0.84	74.424	3.30	4.45607	1.10	1.84	8.10	2.40	5.02	0.58	8.65517	284	28.4		16.4	13.4	4.62	285	59.6	0.674208	42.1235	140.3	3.94	269	2469555	9180.5	10
88	AMI	0	0	0	36	55	167	86	30.8365	1	LAD	3				1	1	0.91	0.56	45	6.79	122.22	2.86	253.396	4.79	5.17039	0.87	3.21	8.27	3.28	4.10	0.78	5.25641	250	25		19.7	19.3	6.73	397	65.8	0.744344	33.5866	139.9	4.22	303	2274637	7507.05	10
89	AMI	0	0	0	36	47	158	61	24.4352	0	RCA	1	1			1	0	0.17	0.62	50	4.97	89.46	2.33	206.438	6.16	4.9119	1.10	4.15	8.13	1.15	5.40	0.80	6.75	214	21.4		47.7	15.4	6.59	385	36.7	0.415158	51.5466	137.9	4.57	141	512543	3635.06	10
90	AMI	0	0	0	36	51	158	58	23.2335	0	LAD	3		1		1	1	0.69	0.57	49	10.48	188.64	2.32	205.552	6.45	5.28277	1.18	4.32	8.50	1.74	5.93	0.67	8.85075	246	24.6		99.7	28.9	5.93	357	33.6	0.38009	64.7214	138.5	3.41	71	314070	4423.52	10
91	AMI	0	0	0	36	61	176	80	25.8264	1	LAD	2		1		1	1	0.92	0.51	50	4.9	88.2	1.71	151.506	6.68	4.75012	1.25	4.34	4.35	1.12	2.69	0.45	5.97778	212	21.2		103.7	23.9	6.26	286	65.9	0.745475	28.4382	138.9	3.81	306	2465673	8057.75	10
92	AMI	0	0	0	36	57	159	52	20.5688	0	LAD	1	1			1	1	0.29	0.63	48	7.17	129.06	0.73	64.678	5.42	4.51485	1.29	3.31	5.47	1.51	3.43	0.41	8.36585	169	16.9		38.4	12.5	7.16	231	36.4	0.411765	41.0429	136.6	3.67	101	658284	6517.66	10
93	UA	0	0	0	36	61	146	55	25.8022	0	LAD	1	1	1					0.62	41	8.56	154.08	1.47	130.242	4.51	4.95343	1.32	2.63	6.51	1.95	4.09	0.37	11.0541	121	12.1	183	17.3	17.9	6.65	244	59.7	0.675339	17.9169	138	4.2	288	1493823	5186.89	10
94	AMI	0	0	0	36	49	170	75	25.9516	1	LCX	1	1	1		1	1	3.12	0.63	51	10.89	196.02	2.18	193.148	3.48	5.27084	0.85	2.24	12.67	1.16	11.13	0.33	33.7273	186	18.6		16.9	18.5	5.48	233	97.5	1.10294	16.864	139.1	4.31	300	1793354	5977.85	10
95	AMI	0	0	0	36	40	180	105	32.4074	1	RCA	1				1	1	30	0.57	53	5.63	101.34	4.87	431.482	5.22	5.34285	1.33	3.13	10.08	0.81	8.82	0.40	22.05	299	29.9		346.5	82.4	3.23	398	52.8	0.597285	50.0598	135.4	3.78	303	1704885	5626.68	10
96	UA	0	0	0	36	59	171	68	23.255	1	LAD	1		1					0.63	45	7.82	140.76	1.28	113.408	2.53	4.83902	0.7	1.33	6.98	1.96	4.32	0.52	8.30769	156	15.6	240	13.7	11.8	7.55	241	63.5	0.718326	21.7172	136.2	4.08	301	2421690	8045.48	10
97	AMI	0	0	0	36	49	174	82	27.0842	1	LAD	1		1		1	1	0.05	0.56	48	10.59	190.62	2.16	191.376	5.24	5.25226	1.02	3.37	10.64	5.56	4.24	0.68	6.23529	227	22.7		119.9	69.3	4.49	324	74	0.837104	27.1173	136.3	4.11	293	2610764	8910.46	10
98	AMI	0	0	0	36	46	169	70	24.5089	1	RCA	1				1	0	5.63	0.6	46	5.14	92.52	1.17	103.662	4.30	4.58428	1.03	2.72	6.41	1.47	3.81	0.93	4.09677	237	23.7		56.4	28.0	4.67	469	76	0.859729	27.5668	137.8	3.77	82	400431	4883.3	10
99	UA	0	0	0	36	64	163	52	19.5717	1	LAD	2		1					0.6	46	7.42	133.56	1.38	122.268	3.29	4.85038	0.7	1.85	5.22	1.21	3.55	0.39	9.10256	125	12.5	188	17.1	14.2	6.09	277	51.6	0.58371	21.4147	140	4.17	298	2820677	9465.36	10
100	UA	0	0	0	36	56	169	74	25.9095	1	LAD	1	1	1					0.6	48	8.97	161.46	1.71	151.506	3.39	5.05244	0.96	1.77	6.01	2.09	3.15	0.46	6.84783	153	15.3	253	14.6	21.4	4.79	300	82.3	0.930995	16.434	139.8	4.07	293	3628607	12384.3	10
101	UA	0	0	0	36	59	169	59	20.6575	1	LAD	2							0.6	44	4.85	87.3	1.06	93.916	2.37	4.50588	0.52	1.33	6.88	1.22	0.38	0.38	1	136	13.6	148	14.8	8.7	5.15	313	58.2	0.658371	20.657	144	4.01	173	1624656	9391.08	10
102	UA	0	0	0	36	50	170	69	23.8754	1	LAD	3							0.63	51	5.46	98.28	2.1	186.06	4.11	4.90694	0.9	2.28	5.97	1.66	3.44	0.66	5.21212	148	14.8	215	18.7	28.7	5.55	517	95.4	1.07919	13.714	142.1	4.74	292	2716043	9301.52	10
103	AMI	0	0	0	36	48	164	69	25.6544	1	LCX	1				1	0	7.3	0.6	45	7.44	133.92	0.70	62.02	2.65	4.51235	0.74	1.40	7.68	2.70	5.33	1.05	5.07619	224	22.4		72.7	26.5	5.36	331	79.1	0.894796	25.0336	140.5	4.1	277	1788633	6457.16	10
104	AMI	0	0	0	36	57	167	82	29.4023	1	RCA	2				1	0	0.07	0.63	46	5.32	95.76	12.25	1085.35	6.91	5.77575	1.65	2.19	6.88	2.17	4.07	0.41	9.92683	185	18.5		19.8	21.3	5.81	416	74.9	0.847285	21.8344	141	3.83	280	2308229	8243.67	10
105	AMI	0	0	0	36	47	160	52	20.3125	1	RCA	4				1	0	3.07	0.62	48	7.4	133.2	0.58	51.388	5.33	4.41563	1.24	3.86	10.19	1.83	9.11	0.24	37.9583	202	20.2		46.6	22.3	3.55	513	55.9	0.632353	31.9442	135.1	4.22	273	1237203	4531.88	10
106	UA	0	0	0	36	42	177	65	20.7476	1	LAD	1		1					0.66	53	6.42	115.56	1.11	98.346	4.29	4.66914	0.82	2.86	9.13	1.84	6.66	0.53	12.566	133	13.3	319	15	18.4	7.05	363	76	0.859729	15.47	139.4	4.35	289	1795233	6211.88	10
107	AMI	0	0	0	36	54	165	67	24.6097	1	LCX	3	1	1		1	1	7.36	0.56	53	10.01	180.18	4.25	376.55	5.55	5.5625	1.23	3.09	13.66	1.55	10.73	1.28	8.38281	131	13.1		41.5	30.8	7.12	641	81.4	0.920814	14.2265	140.4	3.16	224	758907	3387.98	10
108	UA	0	0	0	36	47	160	50	19.5312	0	LAD	2							0.62	40	4.92	88.56	1.21	107.206	3.4	4.57922	1.24	2	5.56	0.93	4.23	0.36	11.75	140	14	276	18.1	15.6	3.43	333	49.5	0.559955	25.002	138.1	4.05	271	2742164	10118.7	10
109	UA	0	0	0	36	69	172	69	23.3234	1	LAD	2							0.63	48	5.64	101.52	1.27	112.522	4.31	4.6717	1.22	2.64	4.83	1.07	3.25	0.37	8.78378	138	13.8	205	10.8	11.7	5.07	308	84.5	0.955882	14.4369	144.4	4.37	254	1082282	4260.95	10
110	AMI	0	0	0	36	69	170	73	25.2595	1	LCX	1				1	0	5.36	0.6	47	6.04	108.72	0.84	74.424	4.19	4.49928	1.00	2.83	6.77	1.03	5.13	0.56	9.16071	164	16.4		80.8	22.2	5.03	360	59.3	0.670814	24.4479	139.3	3.21	225	1205962	5359.83	10
111	AMI	0	0	0	36	56	169	80	28.0102	1	RCA	1	1			1	0	1.45	0.6	55	6.34	114.12	2.72	240.992	4.82	5.11101	0.92	3.02	5.64	1.94	2.70	0.68	3.97059	221	22.1		42.9	21.5	6.5	289	58	0.656109	33.6834	140.1	3.27	268	2180381	8135.75	10
112	AMI	0	0	0	36	39	173	80	26.7299	1	RCA	3		1		1	0	0.053	0.44	53	7.24	130.32	3.27	289.722	3.25	5.26946	0.79	1.77	8.70	2.36	5.36	0.67	8	274	27.4		19.3	17.3	6.51	833	101.4	1.14706	23.8872	140.7	4.57	238	1166075	4899.47	10
113	AMI	0	0	0	36	50	172	70	23.6614	1	LAD	1	1			1	0	3.06	0.56	49	3.81	68.58	1.79	158.594	3.67	4.64717	0.78	2.56	8.25	1.76	4.95	1.04	4.75962	178	17.8		158.6	47.9	5.52	352	77.9	0.881222	20.1992	138.7	4.16	279	2005072	7186.64	10
114	AMI	0	0	0	36	75	151	54	23.6832	0	RCA	1	1			2	1	0.32	0.56	52	5.2	93.6	1.33	117.838	3.63	4.65417	1.22	2.02	11.08	0.58	10.41	0.07	148.714	150	15		317.3	77	4.82	312	40.8	0.461538	32.5	132.5	3.73	225	1458843	6483.75	10
115	AMI	0	0	0	36	65	166	64	23.2254	1	RCA	1	1			3	1	18.1	0.56	52	7.82	140.76	1.26	111.636	3.92	4.83115	0.87	2.44	11.59	1.29	8.82	0.96	9.1875	351	35.1		67.2	76.8	18.89	524	227	2.56787	13.6689	143.0	4.01	211	1807093	8564.42	10
116	AMI	1	1	1	8	65	176	78	25.1808	1	RCA	1				1	0	0.1	0.57	42	5.71	102.78	2.90	256.94	5.83	5.09072	1.06	3.85	7.36	1.97	4.58	0.66	6.93939	220	22		105.4	29.2	7.25	394	76.3	0.863122	25.4889	137.3	3.74	267	2246916	8415.42	10
117	AMI	0	0	0	36	61	163	67	25.2174	1	RCA	1	1			1	1	30	0.54	53	4.87	87.66	2.25	199.35	4.43	4.88426	1.07	2.15	5.42	1.09	9.65	0.77	12.5325	208	20.8		416.8	69.4	4.42	584	71.6	0.809955	25.6804	137.5	5.01	263	1400475	5325	10
118	AMI	1	0	0	30	60	172	80	27.0416	1	RCA	3				1	1	0.05	0.6	51	8.41	151.38	2.02	178.972	4.95	5.10351	1.15	2.49	8.63	1.48	6.47	0.62	10.4355	212	21.2		19.5	19.9	6.09	410	59.8	0.676471	31.3391	139.5	3.19	271	1767097	6520.65	10
119	AMI	1	1	0	13	67	168	66	23.3844	1	RCA	3	1	1		1	1	5.34	0.68	51	9.73	175.14	1.41	124.926	6.47	4.99665	1.24	3.79	6.44	1.13	4.25	0.43	9.88372	195	19.5		64.1	20.9	6.96	319	79.3	0.897059	21.7377	137.6	3.9	276	3068396	11117.4	10
120	AMI	0	0	0	36	60	158	55	22.0317	0	RCA	2	1	1		1	1	3.97	0.6	42	6.39	115.02	1.87	165.682	3.87	4.92759	0.84	2.16	5.84	1.38	3.48	0.66	5.27273	189	18.9		79	24.4	5.82	297	41.7	0.471719	40.0662	142.8	3.34	279	3725562	13353.3	10
121	AMI	0	0	0	36	63	168	75	26.5731	1	LCX	1	1			1	0	0.133	0.57	55	5.04	90.72	2.29	202.894	4.82	4.91023	1.02	3.11	8.56	1.84	6	0.6	10	229	22.9		89.6	37.7	4.42	290	73.3	0.829186	27.6175	139.3	4.29	264	2994431	11342.5	10
122	UA	0	0	0	36	59	170	73	25.2595	1	LAD	1	1	1					0.63	50	7.14	128.52	2.03	179.858	4.14	5.02413	0.97	2.6	6.31	1.1	4.09	0.78	5.24359	134	13.4	218	25.6	33.1	6.31	360	67.6	0.764706	17.5231	137.1	4.23	278	2420521	8706.91	10
123	UA	0	0	0	36	47	168	75	26.5731	1	LAD	1							0.66	45	6.55	117.9	8.14	721.204	5.16	5.67538	1.38	1.69	7.99	2.51	4.95	0.39	12.6923	177	17.7	300	24.2	32.6	7.06	361	83.2	0.941176	18.8062	138.2	4.42	209	2166368	10365.4	10
124	UA	0	0	0	36	50	169	88	30.8112	1	RCA	1	1						0.55	57	4.9	88.2	2.51	222.386	3.51	4.94201	0.8	2.01	7.75	2.76	4.39	0.52	8.44231	151	15.1	275	31.2	54.4	5.96	344	108.7	1.22964	12.28	136.7	3.85	235	1966727	8369.05	10
125	AMI	0	0	0	36	42	177	93	29.685	1	RCA	1				1	1	3.12	0.53	54	8.98	161.64	2.12	187.832	6.05	5.16046	1.07	3.69	7.75	2.65	4.45	0.55	8.09091	269	26.9		340.6	134.0	3.59	345	70.9	0.802036	33.5396	139.5	3.65	259	1787512	6901.59	10
126	UA	0	0	0	36	60	175	98	32	1	LAD	2	1	1					0.6	48	12.14	218.52	1.5	132.9	3.26	5.13824	0.61	2.16	5.48	1.45	3.44	0.46	7.47826	135	13.5	164	14.4	23.2	4.98	340	54	0.61086	22.1	137.3	3.73	261	2176124	8337.64	10
127	UA	0	0	0	36	56	167	88	31.5537	1	RCA	1							0.6	45	5.63	101.34	4.39	388.954	4.52	5.29097	0.93	2.64	6.43	1.24	4.78	0.35	13.6571	146	14.6	176	96.8	34.6	5.39	402	79.9	0.903846	16.1532	135.6	4.33	278	2990938	10758.8	10
128	AMI	0	0	0	36	41	170	83	28.7197	1	LAD	1				1	0		0.6	45	4.96	89.28	1.86	164.796	4.33	4.79824	0.89	2.76	8.69	1.69	6.19	0.73	8.47945	249	24.9		47.6	58.9	2.84	432	82.5	0.933258	26.6807	139.5	4.10	272	1154286	4243.7	10
129	UA	1	0	0	33	75	170	65	22.4913	1	LCX	1							0.6	49	5.11	91.98	0.71	62.906	5.27	4.33161	1.39	3.46	5.81	0.98	4.33	0.39	11.1026	142	14.2	158	18.2	8.6	4.59	262	58.9	0.66629	21.3121	137.2	3.44	239	924904	3869.89	10
130	UA	1	1	1	12	72	169	72	25.2092	1	RCA	1							0.6	47	4.68	84.24	0.98	86.828	3.47	4.4488	0.96	1.8	6.11	1.48	3.76	0.35	10.7429	139	13.9	145	17.2	17.6	5.29	337	62.5	0.707014	19.6602	134.8	3.92	252	1185161	4703.02	10
131	AMI	0	0	0	36	50	156	59	24.2439	0	LAD	1	1			2	1	23.2	0.53	50	6.17	111.06	2.20	194.92	4.52	4.99133	0.93	3.00	6.65	1.59	4.42	0.46	9.6087	155	15.5		68.1	24.5	4.75	308	63.2	0.714932	21.6804	137.8	4.60	145	612625	4225	10
132	AMI	0	0	0	36	58	174	79	26.0933	1	RCA	1		1		1	1	7.94	0.57	44	6.72	120.96	2.85	252.51	3.61	5.16346	0.77	2.10	6.03	1.56	4.00	0.29	13.7931	219	21.9		121.6	44.0	4.60	362	69.5	0.786199	27.8555	143.7	3.98	271	2329720	8596.75	10
133	UA	0	0	0	36	56	153	70	29.903	0	LAD	1		1					0.56	43	6.08	109.44	2.52	223.272	3.81	5.05188	1	1.92	9.84	3.68	5.08	0.88	5.77273	139	13.9	294	21.6	25.5	5.23	371	44.7	0.505656	27.489	140.5	4.17	191	876414	4588.55	10
134	AMI	0	0	0	36	51	170	74	25.6055	1	RCA	1				1	0	0.12	0.57	51	6.96	125.28	1.27	112.522	4.54	4.77685	1.00	2.73	7.01	1.88	5.46	0.50	10.92	210	21		27.0	22.4	7	372	64	0.723982	29.0063	136.7	3.77	173	1535645	8876.56	10
135	UA	0	0	0	36	60	156	58	23.833	0	LAD	1	1	1					0.64	39	6.55	117.9	1.5	132.9	4.78	4.82972	1.1	2.65	9.2	1.9	6.75	0.42	16.0714	140	14	191	15.7	13.4	7.41	293	70.6	0.798643	17.5297	141.6	3.88	251	1721256	6857.59	10
136	UA	0	0	0	36	65	170	70	24.2215	1	LCX	1	1						0.58	48	5.78	104.04	0.67	59.362	3.64	4.36421	0.98	2.27	8.55	1.76	5.78	0.8	7.225	154	15.4	256	37.2	59.1	6.67	398	87.2	0.986425	15.6119	138.6	4.14	273	3918991	14355.3	10
137	AMI	1	1	0	19	39	175	92	30.0408	1	LAD	2				1	0	0.174	0.62	51	4.78	86.04	1.29	114.294	5.18	4.59679	1.02	3.65	10.48	3.40	6.47	0.33	19.6061	214	21.4		26.6	37.4	5.27	321	66.6	0.753394	28.4048	141	3.97	253	1543074	6099.11	10
138	UA	0	0	0	36	55	173	55	18.3768	1	RCA	1							0.6	48	5.04	90.72	1.21	107.206	5.12	4.59127	1.3	3.21	7.19	2.19	4.45	0.4	11.125	157	15.7	301	18	14.5	6.68	374	101.4	1.14706	13.6872	140.9	4.6	250	1412646	5650.58	10
139	UA	0	0	0	36	60	163	69	25.9701	1	LCX	2							0.6	42	6.58	118.44	2.78	246.308	5.71	5.14049	0.99	3.55	5.89	1	4.45	0.33	13.4848	155	15.5	230	18.7	26.5	4.06	273	61.9	0.700226	22.1357	139.6	4.36	245	1644047	6710.4	10
140	AMI	1	1	0	13	61	172	80	27.0416	1	RCA	2		1		1	1	1.82	0.6	47	16.79	302.22	2.51	222.386	6.92	5.55778	1.33	3.86	7.10	2.40	4.15	0.45	9.22222	209	20.9		30.0	12.7	4.34	381	60.9	0.688914	30.3376	136	4.33	87	1227235	14106.1	10
141	UA	0	0	0	36	52	172	75	25.3515	1	LAD	2							0.57	47	6.15	110.7	1.14	101.004	5.02	4.66099	1.02	3.37	6.47	2.04	3.81	0.46	8.28261	150	15	210	16	12.8	3.67	389	58.8	0.665158	22.551	136.9	4.14	259	2078320	8024.4	10
142	UA	0	0	0	36	61	160	50	19.5312	1	LCX	1							0.57	49	6.2	111.6	1.07	94.802	5.3	4.63336	1.09	3.63	6.85	1.5	4.73	0.46	10.2826	142	14.2	147	19.6	16.2	8.66	351	88.5	1.00113	14.184	143.6	4.3	237	1407983	5940.86	10
143	UA	1	1	0	24	65	164	72	26.7698	1	LAD	1							0.62	53	4.86	87.48	0.9	79.74	4.5	4.42509	0.79	3.31	3.52	0.96	2.15	0.24	8.95833	137	13.7	160	20	11.7	5.38	238	75.8	0.857466	15.9773	139.5	3.83	164	495511	3021.41	10
144	AMI	0	0	0	36	58	172	69	23.3234	1	RCA	1	1	1		2	1	0.55	0.57	42	5.39	97.02	1.95	172.77	4.76	4.86344	1.07	2.86	9.79	1.45	5.01	0.77	6.50649	186	18.6		59.9	19.0	4.42	373	78.8	0.891403	20.866	141.1	3.79	265	2455550	9266.23	10
145	AMI	0	0	0	36	40	180	94	29.0123	1	RCA	1				1	0	4.88	0.59	57	6.3	113.4	7.88	698.168	4.06	5.63969	0.44	2.37	5.36	1.49	3.38	0.41	8.2439	158	15.8		42.4	24.7	6.39	758	74.8	0.846154	18.6727	140.4	3.88	261	2392925	9168.3	10
146	AMI	0	0	0	36	45	175	85	27.7551	1	RCA	3	1			1	1	0.96	0.57	62	4.27	76.86	3.06	271.116	4.95	4.97227	0.96	3.48	8.63	2.62	4.84	0.77	6.28571	227	22.7		32.5	36.7	5.66	494	125	1.41403	16.0534	141.3	3.69	253	1872844	7402.55	10
147	UA	0	0	0	36	54	169	66	23.1084	0	LAD	1	1						0.63	48	5.31	95.58	1.33	117.838	4.96	4.66464	1.12	3.39	6.1	1.81	3.84	0.36	10.6667	130	13	224	14.8	15	5.26	332	70	0.791855	16.4171	140.1	3.63	246	1897320	7712.68	10
148	UA	0	0	0	36	53	170	83	28.7197	1	LAD	1							0.6	48	5.12	92.16	1.69	149.734	4.6	4.76619	1.1	2.6	5.95	1.15	4.27	0.43	9.93023	139	13.9	130	16.3	18.5	6.43	441	84.7	0.958145	14.5072	135.9	3.92	263	1538363	5849.29	10
149	UA	0	0	0	36	59	155	70	29.1363	0	RCA	1	1						0.62	46	5.71	102.78	0.99	87.714	3.83	4.55334	1.06	2.44	6.11	1.97	3.65	0.41	8.90244	141	14.1	204	78.8	85.4	4.17	320	55.6	0.628959	22.418	139.8	4.13	217	1289364	5941.77	10
150	AMI	0	0	0	36	47	170	65	22.4913	1	LAD	2				2	1	0.18	0.58	54	5.94	106.92	1.32	116.952	4.99	4.71692	1.07	2.97	6.68	1.87	3.89	0.38	10.2368	189	18.9		300.1	53.3	7.79	402	69.8	0.789593	23.9364	137.8	4.19	247	1767207	7154.68	10
151	UA	0	0	0	36	48	150	57	25.3333	0	RCA	4	1	1					0.6	46	8.64	155.52	0.95	84.17	3.15	4.73981	0.91	1.56	5.92	1.2	4.16	0.45	9.24444	142	14.2	178	17.4	23.4	4.85	278	50.7	0.573529	24.759	137.7	3.83	242	1323881	5470.58	10
152	UA	0	0	0	36	58	167	69	24.7409	1	RCA	4							0.63	42	6.62	119.16	5.09	450.974	5.97	5.44594	0.93	3.92	5.34	1.69	3.08	0.43	7.16279	145	14.5	184	17.2	17.9	5.01	347	78.3	0.885747	16.3704	139.5	4.1	256	1785916	6976.23	10
153	AMI	0	0	0	36	48	168	62	21.9671	1	LCX	2				1	0	0.35	0.6	48	5.2	93.6	1.33	117.838	4.42	4.65417	1.12	2.95	6.28	1.68	4.24	0.29	14.6207	297	29.7		36.7	23.2	4.47	238	57.6	0.651584	45.5812	138.6	3.75	244	2719043	11143.6	10
154	AMI	0	0	0	36	36	177	98	31.2809	1	LAD	1	1			1	1	1.63	0.6	48	10.82	194.76	11.01	975.486	5.96	6.07735	0.85	2.94	10.84	1.59	8.44	0.68	12.4118	172	17.2		32.7	37.7	4.99	411	56	0.633484	27.1514	134.8	3.83	233	1812170	7777.55	10
155	UA	0	0	0	36	55	167	71	25.4581	1	RCA	1	1						0.6	52	9.24	166.32	1.85	163.91	4.82	5.10662	1.01	3.39	7.59	1.69	5.24	0.55	9.52727	135	13.5	194	44.7	58.8	6.25	593	86.7	0.980769	13.7647	137.6	3.74	244	2562349	10501.4	10
156	UA	0	0	0	36	64	175	78	25.4694	1	RCA	4	1						0.6	48	5.15	92.7	1.91	169.226	4.14	4.8303	1.05	2.05	9.71	1.92	0.44	0.44	1	137	13.7	273	18.6	19.5	5.98	416	65.5	0.74095	18.4898	140.7	4.25	92	798366	8677.89	10
157	UA	0	0	0	36	63	176	71	22.921	1	LAD	1	1						0.57	58	5.21	93.78	0.84	74.424	2.65	4.42537	1.06	1.45	7.6	1.82	4.01	0.59	6.79661	145	14.5	189	18.6	19.7	6.67	317	68.9	0.779412	18.6038	137.7	3.9	241	2032855	8435.08	10
158	UA	1	1	0	17	50	179	85	26.5285	1	LCX	2	1	1					0.58	44	6.56	118.08	1.23	108.978	4.5	4.73125	0.95	3.16	4.93	1.17	3.06	0.45	6.8	136	13.6	202	22.4	28.3	7	371	105.4	1.19231	11.4065	133.5	4.01	238	1279334	5375.35	10
159	UA	0	0	0	36	61	169	81	28.3604	1	RCA	4	1	1					0.57	50	6.45	116.1	1.55	137.33	4.04	4.83842	0.77	2.56	6.13	1.95	3.5	0.52	6.73077	152	15.2	162	16.9	18.2	6.78	295	95.9	1.08484	14.0113	141.6	4	244	2222075	9106.86	10
160	AMI	0	0	0	36	47	181	86	26.2507	1	RCA	1	1			1	1	0.05	0.6	51	5.46	98.28	3.76	333.136	4.09	5.19819	0.89	2.02	5.27	1.77	2.94	0.40	7.35	237	23.7		131.9	38.1	6.4	387	72.7	0.822398	28.8182	136.9	3.9	239	1625728	6802.21	10
161	AMI	0	0	0	36	50	163	77	28.9811	1	LAD	2				2	1	6.82	0.63	49	5.97	107.46	2.32	205.552	6.14	5.00141	1.03	4.43	7.49	1.35	5.13	0.90	5.7	227	22.7		111.8	112.7	4.87	282	72.4	0.819005	27.7166	134.7	3.78	239	2932901	12271.6	10
162	UA	1	1	0	13	41	172	110	37.1823	1	LAD	1	1	1					0.52	55	14.61	262.98	1.23	108.978	2.76	5.13161	0.72	1.94	14.88	3.15	10.65	0.82	12.9878	147	14.7	208	59.3	78.3	5.73	446	82.5	0.933258	15.7513	135.1	3.84	126	492934	3912.17	10
163	AMI	0	0	0	36	44	177	87	27.7698	1	LAD	1				1	1	0.13	0.52	46	6.94	124.92	3.59	318.074	5.34	5.29498	1.16	3.07	10.65	2.56	7.69	0.77	9.98701	237	23.7		468.3	69.2	4.95	493	92.6	1.04751	22.6251	137.5	4.09	170	1036936	6099.62	10
164	UA	0	0	0	36	56	168	60	21.2585	1	LAD	1							0.69	52	5.13	92.34	2.45	217.07	3.77	4.95285	1.09	2.41	7.26	1.85	4.98	0.38	13.1053	152	15.2	263	17.6	16.2	7.04	410	93.1	1.05317	14.4327	136.4	4.96	233	1915195	8219.72	10
165	AMI	0	0	0	36	55	176	75	24.2123	1	RCA	3		1		1	1	1.06	0.6	48	8.81	158.58	0.83	73.538	4.48	4.68203	1.1	2.61	10.43	1.13	9.08	0.15	60.5333	178	17.8		36.4	30.4	4.73	340	52.1	0.589367	30.2019	137	4.46	184	822810	4471.79	10
166	UA	0	0	0	36	47	172	65	21.9713	1	LAD	1							0.63	49	4.87	87.66	5.93	525.398	4.8	5.36881	0.88	3.07	6.45	1.95	3.59	0.73	4.91781	137	13.7	187	19.8	19.3	4.3	435	73.1	0.826923	16.5674	140	3.76	178	1022597	5744.93	10
167	AMI	1	1	1	11	29	180	106	32.716	1	LAD	1				1	0	18.3	0.57	52	3.83	68.94	2.12	187.832	6.21	4.73439	0.78	4.70	9.30	3.06	5.53	0.74	7.47297	229	22.9		32.3	46.5	4.96	596	72.8	0.823529	27.8071	141.2	4.22	237	2649044	11177.4	10
168	AMI	0	0	0	36	65	156	58	23.833	0	RCA	1		1		1	1	2.03	0.55	43	7.16	128.88	2.75	243.65	6.79	5.17731	1.13	4.09	9.03	1.54	7.05	0.35	20.1429	230	23		93.4	25.9	4.67	353	44.1	0.498869	46.1043	138.1	4.03	235	1988165	8460.28
169	UA	0	0	0	36	50	164	69	25.6544	1	LAD	2							0.62	49	5.26	94.68	3.34	295.924	3.1	5.1203	0.67	2.02	5.6	1.11	4	0.42	9.52381	163	16.3	219	21.7	35.7	4.12	346	79.7	0.901584	18.0793	136.5	3.71	241	1649537	6844.55	10
170	AMI	0	0	0	36	55	163	85	31.9922	1	LCX	1	1	1		1	0	11.9	0.56	46	12.11	217.98	3.74	331.364	3.31	5.59381	0.84	2.07	9.67	1.89	7.29	0.39	18.6923	248	24.8		71.5	27.5	4.46	393	66.5	0.752262	32.9672	135.9	3.79	231	1420647	6149.99	10
171	UA	0	0	0	36	54	150	51	22.6667	0	LAD	3	1						0.6	42	5.01	90.18	1.4	124.04	4.96	4.66121	0.89	3.68	6.82	2.71	3.59	0.36	9.97222	134	13.4	284	17.3	15.6	3.84	220	52.9	0.598416	22.3924	139.3	3.68	166	755648	4552.1	10
172	AMI	1	0	0	22	62	168	75	26.5731	1	LCX	2				1	0	3.87	0.63	52	7.15	128.7	2.38	210.868	5.77	5.10436	1.26	3.61	4.97	1.18	3.28	0.32	10.25	224	22.4		18.5	14.6	5.73	449	88.6	1.00226	22.3494	137.0	3.40	91	737614	8105.65	10
173	UA	0	0	0	36	55	160	65	25.3906	0	LAD	2	1						0.62	45	5.9	106.2	2.24	198.464	4.3	4.97797	0.97	2.85	7.32	1.45	5.24	0.47	11.1489	132	13.2	210	30.6	62.4	5.33	457	62.2	0.70362	18.7601	139.4	3.62	163	745297	4572.37	10
174	AMI	1	1	0	17	40	173	99	33.0783	1	LAD	1				1	1	30	0.5	57	5.45	98.1	1.59	140.874	4.84	4.76693	0.99	3.12	8.53	1.73	5.97	0.56	10.6607	230	23		117.8	62.3	4.21	320	57.2	0.647059	35.5455	136.5	3.55	233	1154867	4956.51	10
175	AMI	0	0	0	36	58	169	85	29.7609	1	LAD	1				2	1	19.4	0.45	54	7.54	135.72	0.96	85.056	4.03	4.67695	1.08	2.43	7.92	2.06	4.91	0.77	6.37662	230	23		45.7	28.3	6.14	366	78.1	0.883484	26.0333	137.7	3.55	218	1515194	6950.43	10
176	UA	0	0	0	36	67	167	68	24.3824	1	RCA	4							0.58	54	7.53	135.54	2.47	218.842	5.21	5.14881	1.02	3.61	7.45	2	4.3	0.86	5	114	11.4	317	18.5	10.9	6.48	309	79	0.893665	12.7565	140.5	4.09	239	1889553	7906.08	10
177	AMI	0	0	0	36	54	171	81	27.7008	1	LAD	2				1	0	0.21	0.64	49	5.71	102.78	1.84	163.024	4.88	4.86324	0.83	3.55	7.70	2.40	4.67	0.57	8.19298	291	29.1		19.9	14.5	6.88	368	83.2	0.941176	30.9188	139.6	4.4	215	2090332	9722.47	10
178	UA	0	0	0	36	44	175	65	21.2245	1	RCA	1	1						0.5	58	5.26	94.68	4.57	404.902	4.23	5.27707	0.81	2.84	7.5	1.72	4.81	0.87	5.52874	172	17.2	264	23.4	25.5	7.1	681	108.9	1.2319	13.9622	140.2	3.58	236	3163311	13403.9	10
179	AMI	1	1	0	16	38	182	79	23.8498	1	LAD	1				1	0	4.25	0.6	44	6.1	109.8	1.55	137.33	4.96	4.81052	0.91	3.18	6.37	2.23	3.37	0.50	6.74	162	16.2		129.6	32.0	7	525	112.3	1.27036	12.7523	140.4	3.97	241	1815610	7533.65	10
180	AMI	0	0	0	36	68	169	63	22.0581	1	RCA	4				1	1	2.54	0.59	50	4.85	87.3	0.85	75.31	4.91	4.39548	0.99	3.60	9.85	1.03	8.11	0.63	12.873	354	35.4		34.1	13.9	5.23	395	64.2	0.726244	48.7439	136.7	3.95	207	1268569	6128.35	10
181	UA	0	0	0	36	34	167	99	35.4979	1	LCX	1							0.62	44	5.35	96.3	3.27	289.722	5.43	5.1182	1.09	4.02	11.75	3.48	7.35	0.68	10.8088	144	14.4	229	25.6	33.1	5.57	360	71.9	0.813348	17.7046	139	4.04	240	2271747	9465.61	10
182	UA	0	0	0	36	53	170	76	26.2976	1	LAD	1							0.61	49	7.1	127.8	1.45	128.47	3.23	4.85308	0.86	1.75	9.16	2.4	5.77	0.69	8.36232	142	14.2	247	12.4	14.3	3.32	426	56.1	0.634615	22.3758	139.1	4.26	237	1472317	6212.31	10
183	AMI	0	0	0	36	59	160	63	24.6094	0	LCX	1				1	0	1.25	0.63	49	4.27	76.86	1.16	102.776	5.81	4.48727	1.24	3.56	8.52	3.71	3.97	0.67	5.92537	211	21.1		35.6	18.8	5.75	256	68.4	0.773756	27.2696	140.1	3.78	66	225550	3417.42	10
184	AMI	1	0	0	34	35	162	64	24.3865	1	LAD	2				1	0	0.44	0.58	50	4.71	84.78	1.70	150.62	4.86	4.72741	0.85	3.28	10.78	2.70	7.23	0.63	11.4762	352	35.2		24.7	20.9	4.87	413	79	0.893665	39.3884	137.1	3.58	141	947405	6719.18	10
185	AMI	0	0	0	36	50	178	86	27.143	1	RCA	2				1	1	0.05	0.62	54	6.81	122.58	2.37	209.982	4.80	5.07789	0.87	2.86	5.04	2.04	2.54	0.31	8.19355	207	20.7		288.0	75.6	5.05	187	104.4	1.181	17.5276	136.3	4.64	160	822914	5143.21	10
186	AMI	0	0	0	36	43	175	75	24.4898	1	LM	2				2	0	2.46	0.53	49	7.16	128.88	4.66	412.876	7.09	5.44101	1.34	4.28	9.76	2.73	6.38	0.49	13.0204	230	23		54.1	27.1	5.6	516	80.6	0.911765	25.2258	139.3	3.79	229	1367340	5970.92	10
187	UA	0	0	0	36	61	166	74	26.8544	1	LAD	1	1						0.6	48	7.71	138.78	1.39	123.154	3.1	4.87316	0.94	1.94	7.11	1.36	4.95	0.63	7.85714	143	14.3	231	13.5	11.9	5.84	252	60.4	0.683258	20.9291	140.6	4.02	234	2618306	11189.3	10
188	AMI	0	0	0	36	53	175	100	32.6531	1	RCA	1	1			1	1	20.5	0.63	51	4.83	86.94	0.96	85.056	3.77	4.45426	0.96	2.29	13.18	2.18	9.85	0.91	10.8242	166	16.6		80.8	18.8	3.84	496	79.4	0.89819	18.4816	139.1	3.87	224	1571781	7016.88	10
189	AMI	0	0	0	36	63	178	79	24.9337	1	RCA	2				1	1	1.5	0.55	51	5.27	94.86	2.27	201.122	2.74	4.92816	0.67	1.75	6.53	1.47	4.20	0.60	7	223	22.3		23.2	44.7	5.09	394	83.3	0.942308	23.6653	140.7	4.49	230	2184514	9497.89	10
190	AMI	0	0	0	36	45	168	85	30.1162	1	LAD	1				1	1	0.46	0.58	52	5.46	98.28	6.39	566.154	5.68	5.46334	0.98	3.68	8.56	1.84	6	0.6	10	229	22.9		189.7	42.2	5.85	381	56.3	0.636878	35.9567	137.3	3.61	220	1307067	5941.21	10
191	UA	0	0	0	36	49	168	73	25.8645	1	LCX	2							0.6	47	6.56	118.08	2.66	235.676	4.38	5.11691	1.04	2.42	5.06	1.24	2.96	0.55	5.38182	150	15	160	195.6	410.6	5.3	368	64.9	0.734163	20.4314	138	3.81	231	1644990	7121.17	10
192	UA	0	0	0	36	60	175	85	27.7551	1	RCA	3	1						0.63	49	5.19	93.42	2	177.2	3.77	4.85719	0.79	2.31	10.05	2.47	6.55	0.89	7.35955	131	13.1	202	46.5	21.7	4.66	451	66.5	0.752262	17.4141	138.1	4.11	232	2496774	10762	10
193	AMI	0	0	0	36	74	158	50	20.0288	0	RCA	2	1			1	0	1.16	0.56	40	5.51	99.18	1.98	175.428	3.97	4.88208	0.99	2.27	8.02	1.42	5.78	0.69	8.37681	370	37		70.8	140.4	7.66	287	67.1	0.75905	48.7452	138.9	4.1	120	1022669	8522.24
194	AMI	1	1	0	24	67	160	60	23.4375	0	RCA	1				1	1	29.3	0.57	45	5.31	95.58	1.88	166.568	6.25	4.83768	1.18	3.83	3.60	1.66	1.44	0.36	4	201	20.1		195.9	38.2	8.81	253	56.6	0.640271	31.3929	136.9	3.94	189	987903	5227	10
195	UA	0	0	0	36	69	156	55	22.6003	0	LAD	4							0.6	40	4.97	89.46	1.87	165.682	4.16	4.80193	1.06	2.41	9.46	1.8	6.87	0.7	9.81429	118	11.8	288	20.6	19.1	6.4	319	59.5	0.673077	17.5314	137.5	4.24	169	940464	5564.88	10
196	UA	1	1	0	14	65	158	55	22.0317	0	LAD	2	1						0.6	47	5.44	97.92	1.47	130.242	3.33	4.72677	0.91	2.2	5.72	1.27	4.03	0.37	10.8919	117	11.7	188	12.7	12	6.07	205	37.9	0.428733	27.2897	143.9	3.6	99	396556	4005.62	10
197	UA	0	0	0	36	55	158	76	30.4438	0	LCX	4	1						0.62	45	6.48	116.64	1.91	169.226	5.69	4.94516	1.44	3.92	7.45	1.87	4.65	0.61	7.62295	130	13	217	23	31	3.7	376	76.4	0.864253	15.0419	139.7	3.99	193	1333725	6910.49	10
198	UA	0	0	0	36	58	178	89	28.0899	1	RCA	1	1	1					0.58	52	12.2	219.6	0.94	83.284	3.62	4.90703	1.11	2.43	9.16	2.03	6.41	0.56	11.4464	145	14.5	271	27.9	76.6	5.82	213	52.1	0.589367	24.6027	137.4	4.17	210	1973998	9399.99	10
199	AMI	0	0	0	36	50	169	83	29.0606	1	RCA	1				1	1	0.05	0.53	44	7.74	139.32	1.40	124.04	5.99	4.87869	1.15	4.33	7.49	1.11	6.32	0.55	11.4909	165	16.5		263.3	81.4	7.25	361	73.8	0.834842	19.7642	135	3.69	224	2562677	11440.5	10
200	AMI	0	0	0	36	64	162	70	26.6728	0	RCA	4		1		2	1	5.69	0.32	56	4.02	72.36	0.79	69.994	3.43	4.26503	0.69	2.30	7.18	2.42	4.00	0.69	5.7971	214	21.4		29.7	25.7	4.49	360	58.9	0.66629	32.1182	142.2	3.76	193	1584240	8208.5	10
201	AMI	1	1	0	15	61	168	89	31.5334	1	LAD	1	1			1	1	2.07	0.58	52	5.45	98.1	2.18	193.148	3.01	4.92472	0.73	2.10	8.20	1.31	5.98	0.47	12.7234	218	21.8		26.4	40.6	6.50	312	98.8	1.11765	19.5053	142.0	4.26	204	1939104	9505.41	10
202	AMI	0	0	0	36	56	174	80	26.4236	1	LAD	1	1	1		1	1	0.05	0.58	51	7	126	1.48	131.128	5.66	4.85623	0.90	4.12	7.66	1.61	5.11	0.73	7	306	30.6		18.7	30.6	8.87	374	84.6	0.957014	31.9745	136.9	4.02	193	2482020	12860.2	10
203	UA	0	0	0	36	55	170	65	22.4913	1	LAD	2	1	1					0.66	48	7.32	131.76	2.5	221.5	4.49	5.1407	1.19	2.56	9.52	1.7	7.18	0.53	13.5472	165	16.5	236	14.9	19.4	5.15	323	70.5	0.797511	20.6894	138.4	3.9	183	2543980	13901.5	10
204	AMI	0	0	0	36	52	172	76	25.6896	1	LAD	1		1		1	1	1.62	0.43	52	13.06	235.08	2.74	242.764	6.06	5.47601	1.07	4.27	7.78	2.11	4.73	0.64	7.39063	161	16.1		263.9	63.2	5.19	317	40.7	0.460407	34.969	137.6	4.46	106	525004	4952.87	10
205	UA	0	0	0	36	49	161	75	28.9341	1	LAD	2							0.62	45	5.05	90.9	1.12	99.232	3.12	4.55361	1.03	1.93	11.83	1.48	8.64	1.3	6.64615	98	9.8	325	18.1	15.4	5.18	320	87.6	0.99095	9.8895	140	4.11	203	1482314	7302.04	10
206	UA	0	0	0	36	59	176	91	29.3776	1	LCX	2	1						0.6	49	5.32	95.76	3.23	286.178	4.19	5.10923	0.83	2.8	5.58	1.79	3.04	0.63	4.8254	169	16.9	250	18.8	24.4	5.31	321	72.4	0.819005	20.6348	139.4	3.71	194	1491632	7688.82	10
207	UA	0	0	0	36	63	158	52	20.83	0	RCA	3							0.6	44	6.08	109.44	1.1	97.46	6.7	4.63741	1.13	4.39	9.07	2.55	5.16	1.21	4.26446	125	12.5	290	43.1	13.4	7.61	357	74	0.837104	14.9324	139.3	4.01	188	1200732	6386.87	10
208	UA	0	0	0	36	57	165	60	22.0386	1	RCA	1							0.62	43	12.7	228.6	2.05	181.63	4.16	5.31697	1.01	2.86	5.3	1.52	3.25	0.43	7.55814	161	16.1	223	15.5	24.1	6.78	347	61.7	0.697964	23.0671	135.1	3.95	179	994152	5553.92	10
209	UA	0	0	0	36	57	172	88	29.7458	1	LAD	4							0.6	55	4.53	81.54	2.28	202.008	5.51	4.8547	1.09	3.91	5.39	1.48	3.52	0.33	10.6667	170	17	151	24.3	31.7	5.1	415	73	0.825792	20.5863	139.2	3.42	157	764437	4869.03	10
210	UA	0	0	0	36	60	165	65	23.8751	1	RCA	1							0.6	48	6.43	115.74	2.05	181.63	4.62	4.97666	0.96	3.32	8.28	2.13	5.19	0.57	9.10526	163	16.3	352	22.2	27.9	5.5	427	71.3	0.806561	20.2093	140.6	4.3	203	1135380	5593	10
211	AMI	1	1	1	12	57	171	62	21.2031	1	RCA	1	1			1	1	0.05	0.57	45	5.37	96.66	1.66	147.076	5.06	4.78107	1.29	3.02	5.05	2.35	2.32	0.22	10.5455	130	13		25.1	12.9	7.67	452	86.8	0.9819	13.2396	136.7	3.28	76	245316	3227.84
212	UA	0	0	0	36	62	170	83	28.7197	1	RCA	1		1					0.58	54	7.86	141.48	1.11	98.346	2.72	4.77033	0.89	1.71	7.67	2.83	4.06	0.65	6.24615	135	13.5	197	23.3	31.5	5.86	503	63	0.71267	18.9429	140.5	3.93	208	1909642	9180.97	10
213	AMI	0	0	0	36	62	172	78	26.3656	1	LAD	3	1			1	0	16.5	0.57	55	7.29	131.22	5.39	477.554	7.21	5.52278	1.38	4.80	8.40	2.43	5.25	0.60	8.75	252	25.2		60.1	28.6	3.44	343	70.3	0.795249	31.6882	143.0	3.73	120	773808	6448.4	10
214	AMI	0	0	0	36	65	159	70	27.6888	0	LAD	1				1	0	0.36	0.6	49	6.98	125.64	2.11	186.946	4.38	5.03212	0.98	2.80	7.74	1.78	5.26	0.57	9.22807	286	28.6		30.2	39.4	4.70	299	62.6	0.708145	40.3872	141.0	3.88	69	310853	4505.12	10
215	UA	0	0	0	36	40	175	65	21.2245	1	LAD	1							0.64	48	4.9	88.2	1.94	171.884	5.57	4.81321	1	3.97	8.36	1.35	6.74	0.24	28.0833	150	15	383	27.5	27.3	4.13	625	62.7	0.709276	21.1483	136.3	3.9	198	1347929	6807.72	10
216	UA	0	0	0	36	46	167	71	25.4581	1	LAD	2		1					0.54	61	10.88	195.84	4.66	412.876	4.37	5.65022	0.81	2.9	9.61	3.8	4.49	0.89	5.04494	143	14.3	240	15.8	24.4	7.06	543	88.4	1	14.3	139.4	3.7	196	1224523	6247.57	10
217	AMI	0	0	0	36	58	166	80	29.0318	1	LAD	3	1	1		1	0	0.09	0.6	48	6.42	115.56	1.86	164.796	3.43	4.92725	0.85	2.32	8.14	1.61	5.99	0.47	12.7447	318	31.8		27.7	41.0	5.58	426	84.5	0.955882	33.2677	139.1	4.12	199	2327908	11698	10
218	UA	1	1	0	20	54	175	80	26.1224	1	LAD	1							0.64	45	4.76	85.68	1.61	142.646	4.09	4.70549	1.04	2.25	5.59	1.88	2.79	0.67	4.16418	140	14	225	21.1	42.7	4.09	335	77	0.871041	16.0727	142.4	4.15	185	1060321	5731.46	10
219	AMI	0	0	0	36	42	150	45	20	0	RCA	1				1	0	1.49	0.63	40	7.24	130.32	1.14	101.004	4.30	4.74258	1.09	2.94	7.18	3.01	3.60	0.46	7.82609	253	25.3		25.4	10.1	6.7	323	51.6	0.58371	43.3434	135.9	3.99	180	960956	5338.64	10
220	AMI	0	0	0	36	68	180	72.5	22.3765	1	RCA	1				1	1	0.05	0.6	48	5.95	107.1	1.76	155.936	5.51	4.8616	0.95	4.03	7.04	1.81	4.47	0.58	7.7069	303	30.3		18.0	14.3	5.5	324	83.5	0.94457	32.0781	139.2	4.57	176	1213489	6894.82	10
221	AMI	0	0	0	36	42	168	65	23.03	1	RCA	2				1	1	12.3	0.57	46	10.89	196.02	1.84	163.024	5.68	5.18606	1.06	4.21	13.30	2.45	9.45	1.32	7.15909	205	20.5		58.5	50.5	3.79	212	57.6	0.651584	31.4618	138.7	4.12	180	1235472	6863.73	10
222	UA	0	0	0	36	69	162	65	24.7676	1	RCA	1	1						0.6	42	5.34	96.12	0.9	79.74	4.9	4.47218	1.01	3.16	10.2	3.09	5.98	0.65	9.2	158	15.8	211	14.1	13	5.6	259	69.2	0.782805	20.1838	136.9	3.92	193	1735366	8991.53	10
223	UA	0	0	0	36	56	169	72	25.2092	1	LAD	1							0.63	50	6.33	113.94	8.87	785.882	6.31	5.70124	0.87	3.55	6.72	1.09	5.02	0.44	11.4091	125	12.5	118	15.1	20	4.98	371	73.9	0.835973	14.9526	140.3	4.3	168	943344	5615.14	10
224	AMI	0	0	0	36	58	168	69	24.4473	1	RCA	7				1	0	0.2	0.6	45	5.71	102.78	2.11	186.946	5.77	4.93171	1.12	3.96	7.60	2.82	3.89	0.75	5.18667	446	44.6		27.8	40.7	6.78	461	85.7	0.969457	46.0051	136.8	4.03	176	870234	4944.51	10
225	AMI	0	0	0	36	58	169	70	24.5089	1	LAD	1	1			2	0	13	0.56	50	5.4	97.2	1.27	112.522	3.00	4.64996	0.87	1.96	8.27	1.78	5.62	0.62	9.06452	201	20.1		56.1	80.5	7.70	314	92.3	1.04412	19.2507	141.0	3.82	128	707470	5527.11	10
226	AMI	0	0	0	36	49	170	88	30.4498	1	LAD	1				1	1	1.77	0.57	50	6.62	119.16	0.84	74.424	4.38	4.54512	0.97	3.14	4.22	1.35	2.43	0.27	9	211	21.1		60.3	79.6	3.67	417	85.0	0.961538	21.944	138.9	3.88	169	506243	2995.52	10
227	UA	1	1	0	18	54	168	70	24.8016	1	LCX	2		1					0.56	48	10.4	187.2	2.94	260.484	3.89	5.39736	0.92	2.33	6.01	1.37	3.57	0.61	5.85246	144	14.4	338	18.8	21.5	6.5	313	82.8	0.936652	15.3739	136.7	4.29	178	1921581	10795.4	10
228	AMI	0	0	0	36	39	176	82	26.4721	1	LAD	1		1		1	1	5.84	0.55	46	16.08	289.44	2.48	219.728	5.86	5.53017	0.94	4.42	12.17	3.43	7.50	0.92	8.15217	429	42.9		20.7	19.2	4.04	296	50.9	0.575792	74.5061	132.9	4.2	152	545391	3588.1	10
229	AMI	0	0	0	36	41	175	77	25.1429	1	RCA	1				1	1	3.96	0.57	53	6.25	112.5	4.77	422.622	5.98	5.38472	1.28	3.96	7.47	1.58	5.32	0.46	11.5652	208	20.8		86.6	34.4	5.36	335	64.6	0.730769	28.4632	136.9	4.15	173	1742886	10074.5	10
230	AMI	0	0	0	36	56	168	80	28.3447	1	LAD	1	1	1		2	0	6.01	0.28	64	7.68	138.24	1.52	134.672	2.96	4.91592	0.83	1.83	7.63	1.89	4.65	0.95	4.89474	281	28.1		22.7	13.1	5	411	64.7	0.7319	38.3932	136.1	4.05	146	689953	4725.71	10
231	UA	1	1	1	12	52	170	80	27.6817	1	LAD	4	1						0.6	49	5.03	90.54	1.49	132.014	3.64	4.69435	0.86	2	7.8	2.29	4.68	0.39	12	154	15.4	257	17.9	12.6	3.45	327	66.6	0.753394	20.4408	138.5	3.7	178	1710277	9608.3	10
232	AMI	0	0	0	36	70	158	62	24.8358	1	LAD	2				1	1	5.81	0.47	55	5.68	102.24	1.16	102.776	4.06	4.62994	0.76	3.04	6.70	1.48	4.62	0.45	10.2667	215	21.5		40.9	30.4	6.01	356	78.4	0.886878	24.2423	140.2	4.24	119	750667	6308.13	10
233	AMI	0	0	0	36	58	170	61	21.1073	1	RCA	2				1	1	3.22	0.56	53	4.76	85.68	0.77	68.222	6.45	4.33669	1.23	5.13	5.27	1.8	2.98	0.35	8.51429	203	20.3		23.9	14.1	4.81	268	64.3	0.727376	27.9086	134	4.07	173	1476651	8535.55	10
234	UA	1	1	0	19	42	176	81	26.1493	1	RCA	3							0.68	52	5.27	94.86	3.81	337.566	5.27	5.18708	0.94	3.83	6	2.02	3.16	0.34	9.29412	151	15.1	238	25.8	37.7	4.91	540	66.8	0.755656	19.9826	139.4	4.14	177	1472938	8321.68	10
235	UA	0	0	0	36	55	170	65	22.4913	1	LAD	2	1						0.6	49	5.02	90.36	4.02	356.172	5.53	5.18961	1.2	2.8	9.96	3.32	5.83	0.54	10.7963	175	17.5	271	42.5	60.4	6.37	371	82.7	0.93552	18.7062	136.5	3.68	150	1284151	8561.01	10
236	UA	1	1	1	12	67	154	61	25.721	0	RCA	1	1						0.6	48	6.03	108.54	2.39	211.754	4.48	5.02127	1.42	2.73	6.03	1.83	3.54	0.39	9.07692	133	13.3	233	21.6	17.8	6.51	329	69.8	0.789593	16.8441	139.3	4.62	84	425612	5066.81	10
237	AMI	0	0	0	36	52	166	90	32.6608	1	RCA	1				1	1	3.94	0.57	47	4.82	86.76	5.12	453.632	3.56	5.29022	0.70	2.27	9.60	1.79	6.65	0.96	6.92708	221	22.1		45.8	57.1	5.18	444	78.5	0.888009	24.8871	137.8	4.01	170	931960	5482.12	10
238	UA	0	0	0	36	34	172	61	20.6193	1	LAD	1	1						0.62	47	5.77	103.86	0.91	80.626	4.87	4.51643	1.25	3.47	6.7	1.92	4.25	0.35	12.1429	155	15.5	183	16.1	16.7	4.93	449	81	0.91629	16.916	138.4	3.95	114	338013	2965.03	10
239	UA	0	0	0	36	72	169	67	23.4586	1	LCX	3		1					0.62	45	14.47	260.46	1.14	101.004	2.78	5.0888	0.75	2.23	7.4	1.26	0.56	0.56	1	183	18.3	258	16.9	24.1	4.77	141	79.6	0.900452	20.3231	134.6	4.41	123	919600	7476.42	10
240	AMI	0	0	0	36	59	178	87	27.4587	1	LCX	1	1			2	0	5.61	0.51	62	6.29	113.22	1.24	109.864	4.67	4.71429	1.00	3.07	11.39	2.67	7.67	0.85	9.02353	340	34		52.2	30.7	8.21	486	73.3	0.829186	41.0041	145.0	3.36	173	1287500	7442.2	10
241	UA	0	0	0	36	72	177	71	22.6627	1	LAD	2	1	1					0.63	50	6.66	119.88	1.95	172.77	3.88	4.96923	0.93	2.75	9.21	1.78	5.79	0.5	11.58	136	13.6	391	14.5	10.8	6.88	353	99.9	1.13009	12.0344	138.1	4.87	155	592174	3820.48	10
242	UA	0	0	0	36	51	175	72	23.5102	1	LAD	2	1						0.59	45	4.69	84.42	1.73	153.278	3.92	4.73403	0.8	2.86	8.05	1.91	5.42	0.53	10.2264	141	14.1	235	15	28.6	5.53	391	65.9	0.745475	18.9141	137.7	4.07	136	819554	6026.13	10
243	UA	0	0	0	36	51	169	80	28.0102	1	LAD	1	1						0.63	55	5.47	98.46	1.94	171.884	4.16	4.86824	1.03	2.87	5.32	1.38	3.44	0.37	9.2973	149	14.9	239	14.4	8.4	5.79	361	90.1	1.01923	14.6189	138.4	3.89	157	827687	5271.89	10
244	AMI	0	0	0	36	54	170	75	25.9516	1	RCA	1				1	0	0.05	0.58	48	5.95	107.1	1.63	144.418	4.54	4.82324	0.95	3.35	7.68	2.01	5.03	0.49	10.2653	239	23.9		18.8	9.7	4.73	356	82.7	0.93552	25.5473	135.2	4.05	148	1251197	8454.03	10
245	UA	0	0	0	36	51	172	67	22.6474	1	LAD	1	1						0.63	41	5.11	91.98	1.54	136.444	5.89	4.71874	1.16	4.02	7.56	3.08	3.8	0.43	8.83721	142	14.2	216	19.1	20.9	6.58	257	83.9	0.949095	14.9616	137.9	4.13	164	1146952	6993.61	10
246	UA	0	0	0	36	64	167	71	25.4581	1	LCX	1		1					0.68	46	6.13	110.34	0.78	69.108	3.53	4.46962	0.71	2.68	9.8	2.83	6.18	0.45	13.7333	146	14.6	264	22.4	25.8	6.6	493	82.5	0.933258	15.6441	135.8	4.56	162	1186862	7326.31	10
247	AMI	0	0	0	36	36	163	75	28.2284	1	RCA	1				1	1	11.9	0.6	47	4.59	82.62	3.42	303.012	8.23	5.06401	1.32	6.31	10.10	1.65	7.79	0.59	13.2034	253	25.3		227.7	39.6	5.23	369	73.8	0.834842	30.3051	133.4	3.74	155	825872	5328.21	10
248	AMI	0	0	0	36	42	176	63	20.3383	1	RCA	1				1	1	2.87	0.56	50	4.48	80.64	1.47	130.242	4.28	4.62969	0.74	3.21	12.16	1.50	10.06	0.53	18.9811	267	26.7		63.0	26.8	4.51	337	81.1	0.917421	29.1033	136.2	5.04	142	432429	3045.27	10
249	UA	0	0	0	36	38	164	76	28.257	1	RCA	2							0.6	48	5.16	92.88	3.28	290.608	3.63	5.10164	0.71	2.57	6.91	2.19	4.01	0.5	8.02	174	17.4	267	24.3	39.4	3.05	385	74.2	0.839367	20.7299	138.6	4.33	160	884215	5526.34	10
250	UA	0	0	0	36	61	167	71	25.4581	0	LAD	2	1						0.65	47	5.53	99.54	1.55	137.33	4.43	4.76147	1.11	3.12	9.66	1.98	0.71	0.71	1	146	14.6	317	29.4	62.3	6.96	322	71.3	0.806561	18.1015	135.8	4.71	19	78655	4139.74	10
251	AMI	0	0	0	36	39	177	83	26.493	1	LAD	4	1	1		1	0	2.9	0.58	48	6.55	117.9	1.81	160.366	2.94	4.92365	0.75	1.64	6.39	1.48	4.30	0.56	7.67857	263	26.3		29.9	66.4	4.40	294	64.3	0.727376	36.1574	143.0	4.35	152	1057900	6959.87	10
252	AMI	0	0	0	36	36	172	80	27.0416	1	LAD	1				1	1	13	0.56	51	6.44	115.92	2.21	195.806	5.90	5.01501	1.25	4.21	10.68	1.78	8.35	0.43	19.4186	242	24.2		109.4	63.5	7.24	528	80.4	0.909502	26.608	135.1	4.15	162	903948	5579.93	10
253	AMI	0	0	0	36	64	167	73	26.1752	1	LCX	2				1	0	7.35	0.59	53	5.28	95.04	1.45	128.47	5.27	4.705	1.29	3.73	8.59	1.34	6.66	0.44	15.1364	195	19.5		107.7	23.9	5.2	332	65.4	0.739819	26.3578	135.5	3.74	140	444085	3172.04	10
254	AMI	0	0	0	36	49	170	83	28.7197	1	RCA	2	1			2	1	9.99	0.62	46	6.93	124.74	5.88	520.968	5.69	5.54096	1.42	2.82	10.08	1.68	7.52	0.67	11.2239	229	22.9		176.7	47.7	5.36	223	75.3	0.85181	26.8839	134.1	4.46	132	812560	6155.76	10
255	AMI	0	0	0	36	45	170	102	35.2941	1	LAD	2				1	0	0.07	0.59	46	7.34	132.12	1.32	116.952	6.69	4.82274	1.18	5.07	15.21	1.04	13.81	0.31	44.5484	182	18.2		113.3	48.7	4.35	357	74.3	0.840498	21.6538	134.3	4.47	158	932432	5901.47	10
256	AMI	0	0	0	36	44	177	83	26.493	1	RCA	1				1	1	2.18	0.6	47	5.03	90.54	2.51	222.386	4.17	4.9551	0.94	3.07	7.86	2.32	4.78	0.59	8.10169	225	22.5		63.6	75.4	6.87	371	66	0.746606	30.1364	136.1	4.08	150	508464	3389.76	10
257	AMI	0	0	0	36	53	171	74	25.3069	1	LCX	1				1	0	0.3	0.62	48	4.99	89.82	3.50	310.1	5.38	5.11735	1.12	4.12	9.10	1.82	6.18	0.91	6.79121	212	21.2		25.0	17.1	5.44	487	86.9	0.983032	21.5659	136.4	3.97	156	1284178	8231.91	10
258	AMI	0	0	0	36	50	170	80	27.6817	1	RCA	1	1	1		1	0	0.22	0.57	45	10.89	196.02	10.36	917.896	5.17	6.05015	0.74	2.87	7.33	1.87	4.88	0.47	10.383	231	23.1		22.0	28.8	5.15	344	83.6	0.945701	24.4263	135.6	4.52	210	2545619	12122
259	AMI	0	0	0	36	71	145	52	24.7325	0	LAD	3	1	1		1	0	0.19	0.62	46	6.05	108.9	2.59	229.474	4.69	5.06311	0.82	2.78	6.06	1.43	4.21	0.31	13.5806	228	22.8		15.9	15.5	4.71	277	45	0.50905	44.7893	137.6	4.13	128	769823	6014.24	10
260	UA	0	0	0	36	53	176	75	24.2123	1	RCA	1							0.6	45	5.71	102.78	1.75	155.05	2.94	4.83817	0.86	1.84	8.95	2.11	0.73	0.73	1	152	15.2	272	15.5	22.5	4.4	331	51.7	0.584842	25.9899	137.7	4.03	95	757614	7974.88	10
261	AMI	0	0	0	36	59	157	63	25.5588	0	LAD	2	1	1		1	0	1.13	0.5	49	5.58	100.44	1.62	143.532	5.45	4.78806	0.88	4.13	9.74	1.86	7.51	0.25	30.04	208	20.8		47.2	26.6	3.52	315	67.8	0.766968	27.1198	141.3	3.36	85	365738	4302.8	10
262	AMI	0	0	0	36	66	160	60	23.4375	0	RCA	1		1		1	1	0.07	0.6	43	9.63	173.34	0.88	77.968	5.72	4.75578	1.58	3.96	8.36	1.05	6.97	0.31	22.4839	186	18.6		68.8	16.7	7.38	176	61.9	0.700226	26.5628	136.2	3.87	69	313404	4542.09	10
263	AMI	0	0	0	36	57	177	84	26.8122	1	LAD	1	1	1		2	1	1.7	0.56	55	8.65	155.7	2.96	262.256	2.79	5.30863	0.74	1.79	12.90	2.14	9.95	0.75	13.2667	242	24.2		55.6	22.0	6.15	213	59.3	0.670814	36.0755	135.1	4.27	133	1017435	7649.89	10
264	AMI	1	1	1	8	71	175	85	27.7551	1	LAD	2	1	1		2	1	1.11	0.53	49	12.8	230.4	1.26	111.636	4.16	5.07753	1.01	2.91	4.25	1.03	2.55	0.47	5.42553	276	27.6		19.2	29.2	7.34	377	88.8	1.00452	27.4757	136.4	4.99	16	36395	2274.69	10
265	AMI	0	0	0	36	41	166	68	24.677	1	LAD	1				1	1	30	0.54	50	5.06	91.08	1.61	142.646	3.06	4.73605	1.18	1.97	8.29	1.99	5.23	0.95	5.50526	194	19.4		145.9	46.8	6.44	325	61.4	0.69457	27.9309	138	3.63	126	611442	4852.71	10
266	AMI	0	0	0	36	73	173	82	27.3982	1	RCA	2	1	1		1	1	2.73	0.56	49	9.94	178.92	1.29	114.294	3.17	4.96286	0.94	1.99	9.98	1.87	7.09	0.74	9.58108	136	13.6		30.9	24.6	5.87	235	71.2	0.80543	16.8854	134.3	4.26	29	58704	2024.28	10
267	AMI	0	0	0	36	55	173	75	25.0593	1	LAD	2				2	1	10.9	0.53	57	5.74	103.32	0.81	71.766	3.34	4.45562	0.75	2.32	9.34	1.30	7.03	0.99	7.10101	163	16.3		66.7	93.7	4.18	218	76.4	0.864253	18.8602	140.1	4.48	108	1086942	10064.3	10
268	UA	1	1	1	7	49	169	82	28.7105	1	LAD	1	1	1					0.6	48	6.26	112.68	3.07	272.002	5.96	5.16518	1.16	4.02	6.36	2.56	0.54	0.54	1	152	15.2	243	13.1	14.8	5.81	347	70.1	0.792986	19.168	137.8	4.64	117	682520	5833.5	10
269	AMI	0	0	0	36	32	175	70	22.8571	1	LAD	2	1	1		1	1	6.31	0.56	53	6.42	115.56	1.91	169.226	4.21	4.94051	1.54	2.38	8.96	3.01	4.98	0.68	7.32353	299	29.9		45.4	89.9	9.44	379	79.9	0.903846	33.0809	139.0	4.09	135	918616	6804.56	10
270	AMI	0	0	0	36	65	173	83	27.7323	1	LCX	1	1			1	1	3.75	0.54	52	5.79	104.22	2.58	228.588	6.16	5.03921	1.32	4.04	8.66	1.88	6.00	0.68	8.82353	344	34.4		82.5	37.4	6.7	247	78.4	0.886878	38.7878	140.6	3.57	97	1166145	12022.1	10
271	AMI	0	0	0	36	52	172	62	20.9573	1	LAD	1				1	1	3.53	0.53	49	4.31	77.58	1.75	155.05	5.16	4.69753	1.62	3.10	8.73	3.10	4.54	0.84	5.40476	218	21.8		31.5	17.7	6.26	247	65.4	0.739819	29.4667	136	4	129	605128	4690.91	10
272	AMI	0	0	0	36	64	169	66	23.1084	1	RCA	1	1			1	1	0.56	0.62	43	4.85	87.3	0.92	81.512	3.28	4.43505	0.74	2.22	7.69	2.03	4.73	0.53	8.92453	161	16.1		25.0	26.2	4.52	273	75.7	0.856335	18.8011	141.0	4.21	92	432026	4695.93	10
273	AMI	0	0	0	36	62	166	76	27.5802	1	RCA	2	1			1	1	30	0.58	51	5.38	96.84	1.92	170.112	4.46	4.85476	0.81	3.19	11.24	0.85	9.87	0.50	19.74	199	19.9		96.3	39.3	5.2	384	67.3	0.761312	26.1391	137.4	4.04	73	700906	9601.45	10
274	AMI	0	0	0	36	52	172	83	28.0557	1	RCA	2	1			1	1	0.65	0.63	45	7.40	133.2	1.23	108.978	5.29	4.7915	1.11	3.68	8.56	1.84	6	0.6	10	229	22.9		45.3	28.9	#N/A	401	#N/A	#N/A	#N/A	#N/A	#N/A	92	573399	6232.6	10
275	AMI	0	0	0	36	41	164	64	23.7954	1	LAD	1		1		2	1	7.95	0.31	52	16.27	292.86	1.14	101.004	4.48	5.14743	1.1	2.43	8.90	1.07	6.93	0.79	8.77215	297	29.7		426.8	58.3	6.01	326	74.8	0.846154	35.1	134	4.45	88	440492	5005.59	10
276	AMI	0	0	0	36	57	171	85	29.0688	1	RCA	1	1			1	1	8.22	0.65	47	8.35	150.3	1.20	106.32	5.18	4.83954	0.79	3.88	12.41	1.22	10.88	0.27	40.2963	264	26.4		68.1	24.9	7.05	438	65.4	0.739819	35.6844	137.7	4.32	93	748533	8048.74
277	AMI	0	0	0	36	60	173	80	26.7299	1	LAD	2	1			1	1	30	0.48	58	6.60	118.8	2.86	253.396	3.47	5.1562	0.68	2.09	12.11	1.74	9.77	0.45	21.7111	209	20.9		184.9	51.0	6.12	388	63.3	0.716063	29.1874	140.3	3.56	90	684442	7604.91	10
278	AMI	0	0	0	36	60	175	86	28.0816	1	LCX	2	1	1		1	1	6.05	0.57	50	14.50	261	2.30	203.78	5.88	5.44078	0.94	4.23	9.71	1.23	7.77	0.69	11.2609	197	19.7		223.9	49.8	4.85	283	77.6	0.877828	22.4418	134.9	3.74	88	528831	6009.44	10
279	AMI	0	0	0	36	66	160	77	30.0781	0	RCA	1	1			1	1	6.95	0.65	42	7.49	134.82	3.22	285.292	7.11	5.27873	1.22	4.86	8.56	1.84	6	0.6	10	229	22.9		51.4	23.1	#N/A	258	#N/A	#N/A	#N/A	#N/A	#N/A	59	569766	9657.05	10
280	AMI	0	0	0	36	59	170	78	26.9896	1	LAD	1	1			1	1	3.87	0.58	55	5.24	94.32	0.93	82.398	6.45	4.47913	1.38	4.72	7.36	2.03	4.85	0.44	11.0227	176	17.6		22.0	19.8	6.58	365	63.6	0.719457	24.4629	139.6	3.84	84	374181	4454.54	10
281	AMI	0	0	0	36	42	167	90	32.2708	1	LAD	2	1			1	1	0.06	0.55	55	12.16	218.88	3.94	349.084	7.80	5.62192	1.46	5.27	19.55	2.86	15.39	1.05	14.6571	306	30.6		28.0	40.3	3.58	476	83.4	0.943439	32.4345	137.9	3.73	86	665062	7733.28	10
282	AMI	0	0	0	36	66	158	67	26.8386	0	LAD	1				1	1	0.88	0.62	42	7.07	127.26	1.56	138.216	5.78	4.88752	1.24	3.88	10.44	0.99	8.87	0.48	18.4792	116	11.6		78.7	16.3	5.42	188	73.5	0.831448	13.9516	139.1	3.49	9	17798	1977.56	10
283	AMI	1	1	0	21	53	158	56	22.4323	0	RCA	2	1			1	1	0.37	0.6	47	6.06	109.08	0.99	87.714	5.49	4.58308	1.27	3.8	11.13	0.83	9.96	0.31	32.129	277	27.7		156.4	31.9	6.17	201	48.6	0.549774	50.3844	136.8	4.2	81	724786	8947.98
284	AMI	1	1	0	13	48	162	86	32.7694	1	LAD	2	1			1	1	14.8	0.43	51	8.64	155.52	4.59	406.674	3.9	5.52739	0.77	2.49	8.39	1.97	5.63	0.7	8.04286	199	19.9		455.8	89.8	4.01	210	45.3	0.512443	38.8336	139.8	3.99	91	684771	7524.96	10
285	AMI	0	0	0	36	59	175	70	22.8571	1	RCA	1				1	1	16.6	0.55	50	6.98	125.64	4.09	362.374	5.14	5.36305	0.93	3.46	9.11	1.81	6.72	0.54	12.4444	138	13.8		85.3	66.3	3.87	276	65.3	0.738688	18.6818	139.1	3.72	63	533877	8474.24	10
286	AMI	0	0	0	36	64	170	79	27.3356	1	RCA	1	1			1	0	1.18	0.58	50	5.26	94.68	1.79	158.594	6.08	4.80843	1.22	4.17	8.78	1.4	6.95	0.39	17.8205	211	21.1		55.5	26.8	6.22	423	84.6	0.957014	22.0478	136.5	3.59	84	589444	7017.19	10
287	AMI	0	0	0	36	38	163	92	34.6268	1	RCA	1	1			1	1	0.11	0.64	47	7.65	137.7	3.67	325.162	4.76	5.3547	0.80	3.25	11.85	1.97	9.08	0.65	13.9692	172	17.2		29.4	30.6	5.18	577	84.9	0.960407	17.9091	143.4	4.1	88	712589	8097.6	10
[truncated: 9 more columns]
